# Supplementary material for: Investigation of the JASMONATE ZIM-DOMAIN Gene Family Reveals the Canonical JA-Signaling Pathway in Pineapple
Source: Biology (Basel). 2022 Mar 15;11(3):445. doi: 10.3390/biology11030445 (PMC8945601; doi:10.3390/biology11030445)
Supplement: Supplementary file 1 [file biology-11-00445-s001.zip]

Archive with 3 entries (3 files):
- Supplemental file 1.xlsx
- Supplemental file 2.xlsx
- Supplemental Tables and Figures.pdf
