# Supplementary material for: Investigation of the JASMONATE ZIM-DOMAIN Gene Family Reveals the Canonical JA-Signaling Pathway in Pineapple
Source: Biology (Basel). 2022 Mar 15;11(3):445. doi: 10.3390/biology11030445 (PMC8945601; doi:10.3390/biology11030445)
Supplement: Supplementary file 1 [file biology-11-00445-s001.zip › Supplemental file 1.xlsx]

## Sheet: AcJAZs
Gene Name	Gene ID	Sequence Type		Sequences
AcJAZ1	Aco009689	CDS Sequence		ATGGATTCCGGCGGGTCGACGTCGGCGAGGGCGCTTCTAGAGAAGCCGCTCGCGGAGCTCACTGAGGAGGACATCGCTCAGCTCACGCGAGAGGATTGTC GCCGCTTCCTCAAAGAGAAAGGTATGCGGCGCCCCTCCTGGAACAAGTCGCAGGCGATCCAGCAGGTCATCTCCCTCAAGGCCCTCCTCGAGGGTCGCCC CGACTCCGCTACCACCGCCACTCGCCAAAAGCCACCGCCTCCGCCTCCTCCTCCTCCTCCGCCGCCGCCGCACATTAACCTCTCCTCCCCGCCCAAGGAC CCGAGCGGGGACTCTCCGTCGCCTCCGCCGAAGGCCCCGTCGCCGTATCGCAGACGAGATCCGACCCCGCCGGCGTTCGCAGCCGGCGACCCCTCG…
		Genomic Sequence		ATTAATATATACTTATAATCACCTCTACGAGAGCTCCGCCGCGGGAGATCGCCGGAATCCGCCATGGATTCCGGCGGGTCGACGTCGGCGAGGGCGCTTC TAGAGAAGCCGCTCGCGGAGCTCACTGAGGAGGACATCGCTCAGCTCACGCGAGAGGATTGTCGCCGCTTCCTCAAAGAGAAAGGTCCTCTTCTTCCTCT CCGCTTCTCGACCCTGCTCCTCCCTACCGATCGAGTCCGTTCCCTTCTCCTTTCGTTTACAGCTCCTAATTACTCTCCTGATCAGGTATGCGGCGCCCCT CCTGGAACAAGTCGCAGGCGATCCAGCAGGTCATCTCCCTCAAGGCCCTCCTCGAGGGTCGCCCCGACTCCGCTACCACCGCCACTCGCCAAAAGC…
		Protein Sequence		MDSGGSTSARALLEKPLAELTEEDIAQLTREDCRRFLKEKGMRRPSWNKSQAIQQVISLKALLEGRPDSATTATRQKPPPPPPPPPPPP PHINLSSPPKDPSGDSPSPPPKAPSPYRRRDPTPPAFAAGDPSLRPTLAGGNPLPSPENRCFSPRAAAEVPAGQMTIFYDGKINVYDGVMPDKARAIMQL AASPDGRDFGPGPAHSIRPLPPRFPMAFLAPAHVRPAPSAAGIFPLAPAGALGRRSRESVEEWRAPPPEREPETEGPTSRKASLQRYLEKRKDRFKGKRI VGGSSSSAMEMIYLGQKIQDQASNEQLVRSDTSSPNHPRPPSTPTRSSSMENQAGKLRFSVDLNDDCTKLQSLDCISFLNSFGRMLQIFSFQVYTVSNCE VDLFCC*
AcJAZ2	Aco026631	CDS Sequence		ATGGAGCATCTCTCGGAGAAGAGGAAAGAGGAAACGGAAGAGAATTCCTTAGCAGGGGAGGGAGAGGAGGAGCTTCAACTCTCCATCCAAGGCATCAACA ACAGCAATACTAGGAACGCGGCGCCTGGGCCGATGTCGGGCCACTCTGCGGCGGCCCCTTCGCAGCTCACAATCTTCTACAATGGGGCTGTGAGCGTGTA CGATGCCATCCCGCAGGAGAAGGCCCAGGCAATCATGCTCATTGCAGCTGCGACTGCAGCCGCTGCCGCTGCGACCAAGACAAATAATAATGCCGCGGCT GCGGCCAAGCCGCAGGCTATGGTGGGGGTCAATGCTGCCGCTCCAGTGGCTGCCTCACCAGCGCTCACGAGGTCTCTGTCGCTGCAGAGCTCCTCT…
		Genomic Sequence		TTTTTGTAATAATACTGACCCTATTCTCAGCATCCAAGAAAACGAAAAAGTAAGAGAAAAAGAGAACAAGAGGGGGAGAGAGAGACGGAGCAATTGTGCA TAATAAATCCAAGGAGCGGTGGGGTGGGGTGGTGAACGATGGAGCATCTCTCGGAGAAGAGGAAAGAGGAAACGGAAGAGAATTCCTTAGCAGGGGAGGG AGAGGAGGAGCTTCAACTCTCCATCCAAGGCATCAACAACAGCAATACTAGGTATAAGCCTTTCTTTTTAGAGTCATTCCACATCAATTTATTCATTCCG CTTCATGAACGAAGAACAAAATCCAATTAATCGGTCTTTCTTTTTTCTCTTTTCGTACATTTGATCCCCCTCAGGTGCGTTTAAATTGGAATCGAG…
		Protein Sequence		MEHLSEKRKEETEENSLAGEGEEELQLSIQGINNSNTRNAAPGPMSGHSAAAPSQLTIFYNGAVSVYDAIPQEKAQAIMLIAAATAAAA AATKTNNNAAAAAKPQAMVGVNAAAPVAASPALTRSLSLQSSSAATAQPQISAPPNSSLCKLQAELPIARRHSLQRFLEKRRDRVSMVVGEQSPICFSKI TRRWGIGHGRKASAHLGLFARFLSCAETDGSVDAWISYSEYLFDLFKKH
AcJAZ3	Aco018982	CDS Sequence		ATGGAGAGGAACATGAACATGGTTATGGAGGAGAGGAGAGAGAAAACAACCAAATTTTCTCTCACTTGTAGCCTCTTGAGCCAATACATGAAGGAGAAAA AAAGCTTTGGGGGGTTGGATTTTGAGATGGCTCTTGATCAAGGACCAAAAGGTGTATTTCGCCCACCAATCACCATGAACCTGATGCCCGGAATTGACTT AAATGCCCCCGAATCGACCGAAGTCCACTTCCCGGAATTCACTTCCCACACCGTCGACGTTTCTTACAAGGACCAAAATGTTAACAAGGAAGGGACGAAT GAGCAATTAACGATATTCTACGGGGGGGAAGTGTTGGTTTTCGACAATATTTCTGGCGAGAAGTACGAGGAGTTGATTGAAATGGCGAAAAAGGGC…
		Genomic Sequence		CAAAAACGCACGTGCCACAAAAACCCATTCATTTTCTCTCTCTCTCTCATAGGGACTATTATAAAAGAAAGGAGGAGGAGGAGAGAGAAACATAGAGAGA GAGAGAATTGAAGAGAAGAAGAGAGAGAGAAAGCCATGGAGAGGAACATGAACATGGTTATGGAGGAGAGGAGAGAGAAAACAACCAAATTTTCTCTCAC TTGTAGCCTCTTGAGCCAATACATGAAGGAGAAAAAAAGCTTTGGGGGGTTGGATTTTGAGATGGCTCTTGATCAAGGACCAAAAGGTAATAAATATATA CATATATTTTTTTTTTATATATGTTTTCTCTTTTTTTTTTCCTTTGTTTTGCTTAATTTTTCATGTTTTTCCAACACAACCAAGAAATTTTTGGTG…
		Protein Sequence		MERNMNMVMEERREKTTKFSLTCSLLSQYMKEKKSFGGLDFEMALDQGPKGVFRPPITMNLMPGIDLNAPESTEVHFPEFTSHTVDVSY KDQNVNKEGTNEQLTIFYGGEVLVFDNISGEKYEELIEMAKKGRVSAENFGFATGGGHVAAAQSTLPSTMQTTASDMPIARRNSLHRFLQKRKHRINSKA PYQTNVVKPEEDNKSWLTFKL*
AcJAZ4	Aco001047	CDS Sequence		ATGGAGCGGGATTTTTTGGGAATAAATGGGAAGGAATCGGCGCCGTCGGTGAAGGATGATGGAAGAGTCGCTCGGCAAGATCCAGCCGTCTTTGGAGGTT CGGCCATACAGTGGCCTTTCTCGAGCAAGGTCTCTCCTGTGCCTGCATTCATGCCTTTCAGAGCCGCCCAAGAACAACAACCGAAAAAGCATGTATTTGA TCAGTTCCCCTCATCTGGGTTTCAGCCTATATCCACAGTCGATGCCTTTGAGGCGGCCAATCAGAAGTCCTCCCCTGTATTGGTTCCTCAGGTCTGCATA GATCACCAACTAGTTGAGCTCTTTTCCATTTTTCTTTCGTCGATCAAAAATATCAAACTGATTGAGCTACATCTCTTGAGCTTACAGAAAGCCTTC…
		Genomic Sequence		GTTATATAATAAAATAATATATATATATATATATAATATAATATAATATAATAATAACACCAATTCATAAATAAAAAAATAAAAAAAATAACTCGATAAA ACGAAAAGAAAATGGGGGCTTTGTGTTTGGGGTTTATTATTCGTGGAGAGAGGGGAAGAGGAGTAGAAGAGGGCGAAGAGTAGGGTTAGCGAAGAGGAAG GGGAAAGAGGAGAGGGGGACCTTGTAGGTGTATTTTGGGAAGGGCCTTTTCTCTGTTTCTTTTTCTTTTTTTCCTTGTTGTTCTCCTTTCGTGAGGAGTA GGGGCTTTTTGACAAGGGAATTAGGCCTCGTAGGCGAAGTATTTTGAAGGTTTGTAGGGGATGGAGCGGGATTTTTTGGGAATAAATGGGAAGGAA…
		Protein Sequence		MERDFLGINGKESAPSVKDDGRVARQDPAVFGGSAIQWPFSSKVSPVPAFMPFRAAQEQQPKKHVFDQFPSSGFQPISTVDAFEAANQK SSPVLVPQVCIDHQLVELFSIFLSSIKNIKLIELHLLSLQKAFGMDRHGMQQYLYAYQHQGSDSLGASAHQMNRAKAFPVVSHHPIPVGSPFFKLQSSTD SPNITVTPLKQQPFGGGTTVNAPVAGSVVGTLAPRNMPKSSLAQLTIFYAGVVNVFDNVPLDKAQELMLFASKASNTTAVSASPKSDPVIPAAVKLVDSE GLNTKQPPTQKRSHVAPLNSSLSSPVSVASQGGSLSKSASSSNDDSIRPKSAGPLPPSKQNETSTTLPPALGATTAATIMTRAVPQARKASLARFLEKRK ERMTNA…
AcJAZ5	Aco004646	CDS Sequence		ATGTCGAAGGCCGCCGCCGTCGTCGAGCTCGACCTCCTCGGCCTCCACCCACGCCCCCCCGCCGCCGCCGCCGCCGGTCCACCCTCCTCTTTCCGCCGGA ACAGCTCCTTCCGAGAGATGCAGTGCGCGATCGCGAGGATGGATCCCGCGGTGGTGAAGAGCGTGATCGCGTCCGGATCGCCGGGATCGAACGCGGCGGC GACGGCGATCTCCGGCGCGAGAGTGGAAGCAGGTGATGATACCGCGACTTCGCCATTAACGATCTTCTACAATGGCACCGTGGGCGTCTTCGAGCTTACC CACGACAAGGCGAAAAATATCCTGAGAATGGCAGCGGAAGCAAGTAATGGAGGCATTTCAGAAGCATCGGAGGAAAAGATGGTGTCAGGCGACAAT…
		Genomic Sequence		CTCTCTCTCTCTCCCTAATAATGATATAAAAGAAAATTAAGGTGCTCAAAATCGTCGAATTTTCGATCCATCGAAGAAGAGGAAGAGATTAAGAATACGT ACGTGTATACGTATATATACGCGATGTCGAAGGCCGCCGCCGTCGTCGAGCTCGACCTCCTCGGCCTCCACCCACGCCCCCCCGCCGCCGCCGCCGCCGG TCCACCCTCCTCTTTCCGCCGGAACAGCTCCTTCCGAGGTATATATAATCTCTCCCCCCCCTCTCTATATATCTAGATATCTCTAGAACCTTCCAGAACC TTCTAGAACCCTCCGGATCATTTCCTTTACTGCTCGATCCTCGCAGAGATGCAGTGCGCGATCGCGAGGATGGATCCCGCGGTGGTGAAGAGCGTG…
		Protein Sequence		MSKAAAVVELDLLGLHPRPPAAAAAGPPSSFRRNSSFREMQCAIARMDPAVVKSVIASGSPGSNAAATAISGARVEAGDDTATSPLTIF YNGTVGVFELTHDKAKNILRMAAEASNGGISEASEEKMVSGDNEGLNGGELPIARRKSLQRFLERRKERLTT*
AcJAZ6	Aco021314	CDS Sequence		ATGGGCGAAAACCCCGCCCATGGCCCTTCCGACGCGAAGCCCTACCCGCCCCGCCGCGCGCCCGAGCCGCGCGCGGCGGTGCCCCTCCTGCCGCCGCAGA TCGACGACGTGCGCGGCGGCGGGGACGCGCACATGGTCGCGGGCGGCGCCGCGGCCGAGGCCCACCCGATGCAGCGGTACGAGCACCACAATGGCGGGGG AGATGGGGGCGGGATGGAGGAGGACGAGGAGGAGGACCACGACGGGGCCATGGAGGCCGTGGCGATGGACGCCGACGCGGTGCACGACTCGCATGTGATG GTGGCGCCTACCATGGGCAACAACCAGCTGACCCTCTCCTTCCAGGGCGAGGCCTACGTTTTCGACTCCGTTTCCCCCGAAAAGGTGCAAGCAGTG…
		Genomic Sequence		TCTCTCATCCTTTTCGCTCCTCTCGCCCATCTCCGTGTTCGTTCCCTAAATTTTAGGGTTTGATCGAAATCCTAGGGTTTCTCCGATCGAATGGTATCCC TCTCGATTTCGACCGTTCGATCGCCAAAATTTAAATTCGGAGCCCTCTTATTCCAAATTTAGTCGGGAATTTGGCGATTTCGTGATGGGCGAAAACCCCG CCCATGGCCCTTCCGACGCGAAGCCCTACCCGCCCCGCCGCGCGCCCGAGCCGCGCGCGGCGGTGCCCCTCCTGCCGCCGCAGATCGACGACGTGCGCGG CGGCGGGGACGCGCACATGGTCGCGGGCGGCGCCGCGGCCGAGGCCCACCCGATGCAGCGGTACGAGCACCACAATGGCGGGGGAGATGGGGGCGG…
		Protein Sequence		MGENPAHGPSDAKPYPPRRAPEPRAAVPLLPPQIDDVRGGGDAHMVAGGAAAEAHPMQRYEHHNGGGDGGGMEEDEEEDHDGAMEAVAM DADAVHDSHVMVAPTMGNNQLTLSFQGEAYVFDSVSPEKVQAVLLLLGGREITPGMGSVPSSSNPYNRRVNFPHRVASLMRFREKRKERNFDKKIRYTVR KEVALRMQRNRGQFTSSKSKPEDSTSIASSDSSMRWGLVEGRPPSASECHHCHISAKATPMMRRGPDGPRTLCNACGLMWANKGTMRDLSKSPPVPLQTL PPEPVDGTGTAAAAAVGEQQSAAITANGHDSSS*
AcJAZ7	Aco005108	CDS Sequence		ATGGTCATCGGCGAACCGGAGCTCTGCCTCCGACTTGGTATCGGCGACGATCGACCATCCGGCGACGTCGACTCTGCCAAAGTTTGCAGGGATGCGAGAT GTTTTGAAATAAAAGAGAAGTGCCAAGAGAAGCAGCAGCAGCAGCAGAATAAGCAGATTACAATCTTCTACAAGGGGCAGATTTGCGTCTGCGACATCAC AGAGATTCAGGCAAGAGCCATCATAACTATGGCCAACCAAGCGATGGGAAACACAGCAAACAAAAATGGAAAACACACGAGCATTGACACCAACAACCGT TACAAGCATAGGCAAGTGGTAGAGAACTCATGCAACACGAAGGCCCCGTCGCGAACTCCGCATTCGATCTCTCCGCATGGTAGCAATGTGAATCCT…
		Genomic Sequence		CAAATATTAAACACTAAGCTTTCTCGAACAACATCATACATATATATATATATAAGAAAGAAGCGAGAGATTGATTCATAGTATATATAATAGAAGGAGA GAATTAAAGAATAACAAAAATTTTAAAAAAAAGATGGTCATCGGCGAACCGGAGCTCTGCCTCCGACTTGGTATCGGCGACGATCGACCATCCGGCGACG TCGACTCTGCCAAAGTTTGCAGGTATGTGTATGTGATTGATTATATTCTCATAGATTCTGATCTCTTTAAGGTCATGCATGTTGTTTACATCTTTCTAAT TTTTTTATATAGATATATAGATTATTTGATGATGATACTATAATTGATGTTCTTGTAGGGATGCGAGATGTTTTGAAATAAAAGAGAAGTGCCAAG…
		Protein Sequence		MVIGEPELCLRLGIGDDRPSGDVDSAKVCRDARCFEIKEKCQEKQQQQQNKQITIFYKGQICVCDITEIQARAIITMANQAMGNTANKN GKHTSIDTNNRYKHRQVVENSCNTKAPSRTPHSISPHGSNVNPPPQLLNSGLTMKRSLQRFLQKRKARLTAAAAAPYDARIKELLSSSIS*
AcJAZ8	Aco005280	CDS Sequence		ATGTCGGAAGCGGACCCCCAGGAGCGAAACGTCTACGGCCACGACGCCGTCGCCGGGGCGGAGGACCTGGACGGCGCCATCTCCGTCCCCGCGGCGGCGC CGGAGCAGGAGCACTTCGCCGACGCCGCGGACTCGGCCATGCCGCTGATGAGCGCGGGCTCGAACCAGCTCACGCTCTTGTTCCAGGGCGAGGTCTACGT CTTCGACTCGGTCACCCCCGAAAAGGTTCAAGCTGTCTTATTGCTACTAGGAGGGTGCGAAGTTCCAACAGGTATTGCTAGTATGGCATTACCTGCTCAA CAAGATGAGAGGGTTTATGACGATATACTTAGGCGGACAGATATTCCGGCAAAAAGGATTGCTTCACTTATCAGGTTCCGTGAAAAACGGAAGGAA…
		Genomic Sequence		CGGTCATTGTGCGCCGGCGCTATCGCCCACTCCCCCGGTTCCAAATATTTTGCGTGCGATCAGCAACGCTCGTCAGACCGATGTGTGGGAGTGGGACCCA CAGAGTTGGGCCCCACTCGTCGGAAAAACTAAACGGTGATCCGTAGGCCCGCTACACCGAAGACCCGGTCCATGTAGACTTCCCACGGGCTACCCGTGTT CGCGCATCGAAATCAAACCGAAATTAGCGGCTGTGATTCCAAGATCACGCCATCCTCTCTCTCCTCTCCTCCTTCCCACCGTCCCCCCGCCCTTCCCGGC GTTCCGTTCCCCTCCGCCCCTTCCTCCCAAGGTTAGGGTTAGGGTTTCCCCTCGCCACGATCACCACCACCACCACCACCATCTCGGGACGGCGAC…
		Protein Sequence		MSEADPQERNVYGHDAVAGAEDLDGAISVPAAAPEQEHFADAADSAMPLMSAGSNQLTLLFQGEVYVFDSVTPEKVQAVLLLLGGCEVP TGIASMALPAQQDERVYDDILRRTDIPAKRIASLIRFREKRKERNFDKKIRYTVRKEVALRMQRRRGQFAGKANAEGISASPSCDPPQGSSQDEPPRESR CQNCGISEKMTPAMRRGPAGPRSLCNACGLMWANKGTLRSFSKAKIDTQNSANPSEEGDTIHSVMGSDSKAIVHVSDNHNTIPTSAEIITEGVPADVRQE TEEDLKTEL*
AcJAZ9	Aco008727	CDS Sequence		ATGGGAGGGATATCGGATCACGATATTCCGGAGCTCAGCCTCCGACTCGGCAGCGGCAGCGGCAGCAGCGACAACAACGATAACAACTGTGTCAAAACTA GCAGGGAGAAGAGATGGTCTCGCGAAAACAAAGTCGGATATCGGCAGTCGTCGCTGCCGCAGCAGCAGCAGCAGCAGCAGCAGCAGCAGCAACAGCAGCA GCAGCGGGCGGAGAATAAGATCACGATCTTCTACGACGGCCAGATTTGCGTCTGCGACGTGACGGAGATTCAGGCGCGAGCTATTATATCGATGGCGAGA CGAGAAATGGAGGAAAAAGAAAATAGAAATATCAGCAAAAGCAACTGCAACCAAATTCAACAATACCAACAACAATCACAGCTACAGCAAAGAAAA…
		Genomic Sequence		CATTACCAATTCTCAACCAACATTCCAATAAGAACAAGGAGGAGAAAGAAAGAAAGAAAGAATGGGAGGGATATCGGATCACGATATTCCGGAGCTCAGC CTCCGACTCGGCAGCGGCAGCGGCAGCAGCGACAACAACGATAACAACTGTGTCAAAACTAGCAGGTATGTCATGCGCTTCAATCTCTTATTTCCTTTAA TTGCTAATGCCCAGTGTAAAATTTTGATTTGTTTCTAATGAGGTTACGCATATTGAAATCATGTAGGGAGAAGAGATGGTCTCGCGAAAACAAAGTCGGA TATCGGCAGTCGTCGCTGCCGCAGCAGCAGCAGCAGCAGCAGCAGCAGCAGCAACAGCAGCAGCAGCGGGCGGAGAATAAGATCACGATCTTCTAC…
		Protein Sequence		MGGISDHDIPELSLRLGSGSGSSDNNDNNCVKTSREKRWSRENKVGYRQSSLPQQQQQQQQQQQQQQQRAENKITIFYDGQICVCDVTE IQARAIISMARREMEEKENRNISKSNCNQIQQYQQQSQLQQRKNLAPNLQNSQLSNSGLSMKRSLQRFLQKRKTRINAISPYNHR*
AcJAZ10	Aco000199	CDS Sequence		ATGGCGTGCATAATACGCGTCCGATTCGCTCTTCGACTCATCGCACGATGCCCCGATCTCGGCGCTACACCGCTCCCAGTCCCCACCGCGCCCCTCCCTC CTCCCATCGCCTCGTTCTACCTCCCCTCTCGCCATCATCACCGCTCGCGCCGATTGCCGGAGCCGATCAGCTCCGAGGGGCCAGAATCGCCCGCTCGCCT ACCGTCGGCGATTCCGGCGGCGGCGGAGGATTGCGCCGCCGGCGACGATGCGGCGGCGGCGGAGGAGGAGGAGGAGGAGGAGGAGGAGGAGGAGGCGTCG GCGCCGATGGTGGTGGTGGGCGGGGGCGGCGTCGCCTCGAACCAGCTCACGCTCTTGTACCAGGGCGAGGTCTACGTCTTCGAATCCGTCTCCCCC…
		Genomic Sequence		ATGGCGTGCATAATGTGATCTAAAGTGCCTTGGAGTAAGATGCACACGCGTATTATGGACGCTCTCCATAGATATCTCGGAATCCGACGCCTAACGTCAC ACGCACTATCAAATCCAGACGCGTCCGATTCGCTCTTCGACTCATCGCACGATGCCCCGATCTCGGCGCTACACCGCTCCCAGTCCCCACCGCGCCCCTC CCTCCTCCCATCGCCTCGTTCTACCTCCCCTCTCGCCATCATCACCGCTCGCGCCGATTGCCGGAGCCGATCAGCTCCGAGGGGCCAGAATCGCCCGCTC GCCTACCGTCGGCGATTCCGGCGGCGGCGGAGGATTGCGCCGCCGGCGACGATGCGGCGGCGGCGGAGGAGGAGGAGGAGGAGGAGGAGGAGGAGG…
		Protein Sequence		MACIIRVRFALRLIARCPDLGATPLPVPTAPLPPPIASFYLPSRHHHRSRRLPEPISSEGPESPARLPSAIPAAAEDCAAGDDAAAAEE EEEEEEEEEASAPMVVVGGGGVASNQLTLLYQGEVYVFESVSPEKVQAVLLLLGGCEVPSSAVTLAVPPINVDESMTAPTSRIASLNRFREKRKERCFDK KIRYAVRKEVALRMKRQKGQFAGKINPDVEASASPSCGSPPAKSQDDNPQERNCQNCGISEKLTPAMRRGPAGPRSLCNACGLMWANKGILRSHMKPPKP GIQNPTEVNDLVDASDSEIRSDDNAIVLTSDIHNPIATNADAYVGPSDFGKFLSNPDK*
AcJAZ11	Aco006545	CDS Sequence		ATGAGTGAAAACCCTAACCCTGCGGCGGAGGCGAAGCCGGGCTCCGGCGGCCGATTCTCCGGCCACCACGGGCATATTCCGGCGGGCGTCGGCGGCGGCG TCGAGGAGGCGCAGCTCATCGCGGCCGCGGACGCCCAGGGCATTGAGAGGTACGAGGAGGCGGAGGATAGCATCGGCCGCGGCGGCGGAGGCGGTGGCCA TGGAGAGGGTGAGGGGATGGAGGTGGACGGGCCCTGCGATCCGGGGCATTCGGGGGAGCATCACGGGATGTTGGCTCCTCATGTAGGGGATAATCAACTC ACCCTCTCGTTTCAGGGCGAGGTGTATGTGTTCGACTCCGTTACCCCCGAAAAGCAGCGGATAAACTTGCCGCACAGAGTTGCTTCCTTAATGAGG…
		Genomic Sequence		GTCAAATCGTATTCCCCGCATATATGCGTACGACCGCATAAAAACCTCTCGTACTCTCCTCCTCTTACTCTTCCCTCTCACCTCTCCTTCGCAATTCTAG GGTTTCTCTTCATCCCCCCCTTCCCTCCGTCCTCCAAAGTCCACACCTTTCTCCCATGCCCGATCCCTACGCTGCTTCAGAGCTCGCTTCAACCCTAATT CGCTCCAAATCCTCATTCTTCTTCTCCGATTCTCGACGTTTGATTCGGTACTAGGGTTTTTTTTTTTAGGTAGTTCGGTCCGAACTTTTTAGTGGCTTTA GGGCGTCAGAGGATCAGTGAAGGACGGTGTGCGAGGAGAGGATTCGGGGATGAGTGAAAACCCTAACCCTGCGGCGGAGGCGAAGCCGGGCTCCGG…
		Protein Sequence		MSENPNPAAEAKPGSGGRFSGHHGHIPAGVGGGVEEAQLIAAADAQGIERYEEAEDSIGRGGGGGGHGEGEGMEVDGPCDPGHSGEHHG MLAPHVGDNQLTLSFQGEVYVFDSVTPEKQRINLPHRVASLMRFREKRKERNFEKKIRYTVRKEVALSCEKMSCIIDPAVLAE
AcJAZ12	Aco009467	CDS Sequence		ATGGGCGAAAACCCCGCCCATGGCCCTTCCGACGCGAAGCCCTACCCGCCCCGCCGCGCGCCCGAGCCGCGCGCGGCGGTGCCCCTCCTGCCGCCGCAGA TCGACGACGTGCGCGGCGGCGGGGACGCGCACATGGTCGCGGGCGGCGCCGCGGCCGAGGCCCACCCGATGCAGCGGTACGAGCACCACAATGGCGGGGG AGATGGGGGCGGGATGGAGGAGGACGAGGAGGAGGACCACGACGGGGCCATGGAGGCCGTGGCGATGGACGCCGACGCGGTGCACGACTCGCATGTGATG GTGGCGCCTACCATGGGCAACAACCAGCTGACCCTCTCCTTCCAGGGCGAGGCCTACGTTTTCGACTCCGTTTCCCCCGAAAAGGTGCAAGCAGTG…
		Genomic Sequence		ATGGGCGAAAACCCCGCCCATGGCCCTTCCGACGCGAAGCCCTACCCGCCCCGCCGCGCGCCCGAGCCGCGCGCGGCGGTGCCCCTCCTGCCGCCGCAGA TCGACGACGTGCGCGGCGGCGGGGACGCGCACATGGTCGCGGGCGGCGCCGCGGCCGAGGCCCACCCGATGCAGCGGTACGAGCACCACAATGGCGGGGG AGATGGGGGCGGGATGGAGGAGGACGAGGAGGAGGACCACGACGGGGCCATGGAGGCCGTGGCGATGGACGCCGACGCGGTGCACGACTCGCATGTGATG GTGGCGCCTACCATGGGCAACAACCAGCTGACCCTCTCCTTCCAGGGCGAGGCCTACGTTTTCGACTCCGTTTCCCCCGAAAAGGTGCAATTTTTC…
		Protein Sequence		MGENPAHGPSDAKPYPPRRAPEPRAAVPLLPPQIDDVRGGGDAHMVAGGAAAEAHPMQRYEHHNGGGDGGGMEEDEEEDHDGAMEAVAM DADAVHDSHVMVAPTMGNNQLTLSFQGEAYVFDSVSPEKVQAVLLLLGGREITPGMGSVPSSSNPYNRRVNFPHRVASLMRFREKRKERNFDKKIRYTVR KEVALR*
AcJAZ13	Aco023684	CDS Sequence		ATGGAGAGGGAAAAAACCAACTTCTCTATAACTTGTAGCCTCTTAAGCAAGTTTATGAAGGAAAAAGGAAGCATTATTGGTGGGTTGGGGCTTGAGATTA TGGGCCCTAAACCTCTTCAACAACAAGCTAATAATGGAATAGATTCTCAGCTTGCTACCATGAACTTATTAGATGGAGTTAATGCATCAGTAGAAGAACA TATCAAAAATGCTGGTGAACAACATGAAAGTGCCGAGAATCCGCATTTTAATGGTTCAGAGAAAGCGCAGCTGACGATATTTTACGGCGGAGAAGTGCTG GTTTTCGACGATTTTTCCGCCGGTAAGGTCGAGGAATTGATGCGAATGGCGAAGGAGACGTCGTCGTCGGTGCAAAATTTCCGCATCGCGGTTCCT…
		Genomic Sequence		CAAGAGGCTAAGGTAGGGAAAGAACACAAAGTCTCAAAAAACAACTTAGAAAAAGAGAGAGAGGGAGAAGGAGATGGAGAGGGAAAAAACCAACTTCTCT ATAACTTGTAGCCTCTTAAGCAAGTTTATGAAGGAAAAAGGAAGCATTATTGGTGGGTTGGGGCTTGAGATTATGGGCCCTAAACCTCTTCAACAACAAG CTAATAATGGTGAGATATGTTCCATATATGTTTTGGGTTCTCTACTTAGTTTTTTTTTTTTTTTTTTTTTTTTTTTTTTGGGGGGGGTTGATCAAACAAA GATGATAAATGGGTTTTTGTTAATTCTAATCTATTTTTCAGTGATAAATATACCTGCTAATATATTTTCAGCATTTTTCTTTTTCCTTTTTAGAAG…
		Protein Sequence		MEREKTNFSITCSLLSKFMKEKGSIIGGLGLEIMGPKPLQQQANNGIDSQLATMNLLDGVNASVEEHIKNAGEQHESAENPHFNGSEKA QLTIFYGGEVLVFDDFSAGKVEELMRMAKETSSSVQNFRIAVPQFAASPTDHKLKSSSQNTAVPRPAQAIASDIPLVRRNSLHRFLAKRRERINTKAPYQ LNYSLEAKNAAKTEDNNKSWLGLGSGVIGSEHELRL*
AcJAZ14	Aco030609	CDS Sequence		ATGGGAGGGATATCGGATCACGATATTCCGGAGCTCAGCCTCCGACTCGGCAGCGGCAGCAGCGGCAGCGACAACAACGATAACAACTGTGTCAAAACTA GCAGGGAGAAGAGATGGTCTCGCGAAAACAAAGACGGATATCGGCAGTCGTCCCTGCCGCAGCAGCAGCAGCAGCAGCAGCAGCAGCAGCAGCAGCAGCA GCGGGCGGAGAATAAGATCACGATCTTCTACGACGGCCAGATTTGCGTCTGCGACGTGACGGAGATTCAGGCGCGAGCTATTATATCGATGGCGAGGCGA GAAATGGAGGAAAAAGAAAATAGAAATAGCAGCAAAAGCAACTGCAACCAAATTCAACAATACCAACAACAATCACAGCTACAGCAAAGGAAAAAT…
		Genomic Sequence		CATTACCAATTCTCAACCAACATTCCAATAAGAACAAGGAGGAGAAAGAAAGAAAGAAAGAATGGGAGGGATATCGGATCACGATATTCCGGAGCTCAGC CTCCGACTCGGCAGCGGCAGCAGCGGCAGCGACAACAACGATAACAACTGTGTCAAAACTAGCAGGTATGTCATGCGCTTCAATCTCTTATTTCCTTTAA TTGCTAATGCCCAGTGTAAAATTTTGATTTGTTTCTAATGAGGTTACGCATATTGAAATGATGTAGGGAGAAGAGATGGTCTCGCGAAAACAAAGACGGA TATCGGCAGTCGTCCCTGCCGCAGCAGCAGCAGCAGCAGCAGCAGCAGCAGCAGCAGCAGCAGCGGGCGGAGAATAAGATCACGATCTTCTACGAC…
		Protein Sequence		MGGISDHDIPELSLRLGSGSSGSDNNDNNCVKTSREKRWSRENKDGYRQSSLPQQQQQQQQQQQQQQRAENKITIFYDGQICVCDVTEI QARAIISMARREMEEKENRNSSKSNCNQIQQYQQQSQLQQRKNLAPNLQNSQLSNSGLSMKRSLQRFLQKRKTRINAISPYNHR*

## Sheet: OsJAZs
Gene Name	Gene ID	Sequence Type		Sequences
OsJAZ1	LOC_Os04g55920	CDS Sequence		ATGGATCTGTTGGAGAAGAAGAACATTAAGAAGGGGGGAGAAGTGGAGGAGGAGGTGGCGCGCAAGGGAGAGGAGAGGAAGGAGGAAGAGGTGGTGGTGG AGGAGAAGAGCCATCAGCAGCAGCAGCAGCAAGGGGAGGAGGAGCTCGTCGGCCTCTCGCTCGCCGGCGGCAGGCCCAAAGTATTTCCAATGTCGAGCCC TCCACCTAATCCTTCGCAACTTACAATTTTCTATGGTGGATCAGTATGTGTTTATGACTCAGTGCCGCCAGAGAAGGCTCAAGCAATCATGCTTATTGCC GCAGCAGCTGCTGCAGCGGCGTCTGCCACCAAAAGCAATGCTGCCATTGCTGTTAAGCCCCCTGTGATGCCTGCAGCCAATGCTACCCAAGCAGCA…
		Genomic Sequence		ACATACGACTACCACTAGTACCCTTTCTTCCCCAAACCCCCTCCCGATTTCTCGTTTTTGCTCTCCAATTTCTCGCGAGAAGCCGAAGAGGAAGAGAGCG AGAGAGAGAGAGAGAGAGAGAGAGAGAGGAGAGGAGGAGTTGGTTGAGATGGATCTGTTGGAGAAGAAGAACATTAAGAAGGGGGGAGAAGTGGAGGAGG AGGTGGCGCGCAAGGGAGAGGAGAGGAAGGAGGAAGAGGTGGTGGTGGAGGAGAAGAGCCATCAGCAGCAGCAGCAGCAAGGGGAGGAGGAGCTCGTCGG CCTCTCGCTCGCCGGCGGCAGGTAGTTTTCCGGCTCCGCCTTCTCCTCTCGCAAGTCGAGTCCTATTCAGCTTTGGGTTGATCGATTGGGTCGCGG…
		Protein Sequence		MDLLEKKNIKKGGEVEEEVARKGEERKEEEVVVEEKSHQQQQQQGEEELVGLSLAGGRPKVFPMSSPPPNPSQLTIFYGGSVCV YDSVPPEKAQAIMLIAAAAAAAASATKSNAAIAVKPPVMPAANATQAAVSPVLTRSLSLQSTSVATGQPQVAADPSSICKLQADLPIARRHSLQRFLEKR RDRLVSKAPYPTKSSEGMEASGMEVTAEGKAQ*
OsJAZ2	LOC_Os07g05830	CDS Sequence		ATGGCGGAGGAGCGGAGGAGAGACGACGGCGGCGACGTGGAGGTGGAGCTGAGCCTCCGGCTGAGGACCGGGGACGACAGTACAAGTGCTGACCCGGCGC CGGCGACGGTGGCGGCGGAGGCGAGGAGGAACTTGACCATCTTCTACAACGGCCGGATGTGCGCCGTCAACGTCACCGAGCTACAGGCGAGGACGATCAT ATCCATGGCGAGCCAAGGAAATTTCGGCAAGCAGCAGCAGCAGCAAATACAGGGTAGGGACGATCACCACTACCACCAGGGCGAGAGCAGCAGCGGCGGC GGCGTTTCCACGGCGGCGGCGCGGCACTGCGACGTCGCCGGCAGCAGCAGCAGCCACAGCGGCAGCGGCAGCGGCAGCGCGACGCCGCCCCGGCCG…
		Genomic Sequence		TGATAACAAGACGACCACCACCAATCGCCGGAGGTGGAGAAGACGACGACGTACGACGAATTGGCTATAGCTAGCTAGCTAGCTGATTGATCCACCGATC GATCGAAGAGGAAGAAGAAGAATTGATCGATCGATCGATTGATTGATCGATTGATCAGAGAGGAAGAAGAATTTGATTGATCGATCGACGACGAAGCTAT ATATATAGTCGTCGGATTGATCGATCGATCGATGGCGGAGGAGCGGAGGAGAGACGACGGCGGCGACGTGGAGGTGGAGCTGAGCCTCCGGCTGAGGACC GGGGACGACAGTACAAGTGCTGACCCGGCGCCGGCGACGGTGGCGGCGGAGGCGAGGAGGAACTTGACCATCTTCTACAACGGCCGGATGTGCGCC…
		Protein Sequence		MAEERRRDDGGDVEVELSLRLRTGDDSTSADPAPATVAAEARRNLTIFYNGRMCAVNVTELQARTIISMASQGNFGKQQQQQIQ GRDDHHYHQGESSSGGGVSTAAARHCDVAGSSSSHSGSGSGSATPPRPALVSPRAGLQAAAAAAPTMNQPPAASGLSMKRSLQRFLEKRKTRAAAPLYAR R*
OsJAZ3	LOC_Os08g33160	CDS Sequence		ATGGAGAGGGATTTTCTTGGCGCGATTTGGAGGAAGGAGGAGGCGGCCGGCAAGCCGGAGGAGCATTCAGTTTCTCGTGATGCAGATTATCGAGGAGGAG GAGGAGGCGCGTCGGCGGCGATGCAGTGGCAGTTTCCGGCGACCAAGGTCGGCGCCGCGTCGTCGGCGTTCATGTCCTTCAGGTCGTCGGCGGCGGCGGC GAGGGAGGAGGACCCCAAGGAGGCGGCGGTGTTCGACCGCTTCTCCCTCTCCGGGTTCCGCCCGCCGCCGCGCCCGTCCCCCGGTGACGCCTTCGACGGC GCTGCCGCCATGAAGCAGCGGCAGTTTGGATTCAACGGCCGGCAGCAGTACGCCGCCGCGGCGCAGCACGGCCACCGGGAGCAGGGCGTGGACTCC…
		Genomic Sequence		GAGAGAGAGGAAAGCGAAGCGAAGCACAGCAGCGCGAAGAAAGGTCAAGGCATCGTGGAGAAGAAGGAGAGGAAGAGGAAGAGGGGATAAAAGTTTTGCT TGGATTGGTTCTTGTTCTTGAGGCGTTTTTTCGCGTGGGATGGAGAGGGATTTTCTTGGCGCGATTTGGAGGAAGGAGGAGGCGGCCGGCAAGCCGGAGG AGCATTCAGGTCGGTGCTCCACTGTTCTTCTTTGATGATGAACTCGTTTGGTTGGTTGGTTGGTGCTAGTAGTAGTAGTAGTAGCGGCTTAGCTCGCGGC CATGGCGATGCGGGTTTTTAATTGGGTGGGTGCGATGCGAGCTCGGATTTCGGGCATGTGATGTGATCCACCAGAGCAGAGATGAATGCGTGCAGC…
		Protein Sequence		MERDFLGAIWRKEEAAGKPEEHSVSRDADYRGGGGGASAAMQWQFPATKVGAASSAFMSFRSSAAAAREEDPKEAAVFDRFSLS GFRPPPRPSPGDAFDGAAAMKQRQFGFNGRQQYAAAAQHGHREQGVDSYGVAAPHHFPSPSPSPRHPVPFGHANPMLRVHSLPNVAGGSPYRNQSFSVGN SVAGSTVGVYGGPRDLQNPKVTQMTIFYDGLVNVFDNIPVEKAQELMLLASRASIPSPPSAARKSDSPISAAAKLTVPEALPARQIVVQKPEASVPLVSG VSNPITIVSQAVTLPKSFSSSNDSAGPKSGGLPLAVTPLSQASPSQPIPVATTNASAIMPRAVPQARKASLARFLEKRKERVSSVAPYPSSKSPLESSDT IGSPSTPSKSS…
OsJAZ4	LOC_Os09g23660	CDS Sequence		ATGGAGAGGGACTTCCTGGGCGCGATCGGGAAGGACGAGGAGCAGCGGAGGCATGCGGAGGAGAGGAAGGAATCAGATTACTTTGGAGCAGGAGGAGGAG CGGCAGCGGCGGCGATGGATTGGTCGTTCGCGAGCAGGGCCGCGTTGATGTCGTTCAGGTCGTCGTCGTCGGCGGCGGCGGCGGCGGCGAGGGAGGAGAC GAGGGAGCTCGCGTTCCCACACTTCTCGGCGTTAGACGGCGCCAAGATGCAGCAGGCCTCGCACGTCCTCGCAAGACAGAAATCGTTTGGTGCCGAGAGC CACGGCATCCCGCAGTACGCCGCCGCCGCCGCCGTGCACGGCGCTCACCGTGGCCAGCCACCGCATGTTCTGAATGGGGCTAGAGTGATTCCGGCC…
		Genomic Sequence		GGTGGTAGTAGTAGAAGAAGCGTAGAGCGGTCAAGGCTGCGTCGTCGTCGTCGTCGTCGTCACCGGCAGCGGAGGAGGAGGAGGAGGAGAGAAGGTTCAG AGGAGGAGGAGGTAGCGAGGCACGAAGTAGCAGCATCTCATCTCATCTCTCCCTGGCTGGCTGGGGGGAAATTCGATGGAGAGGGACTTCCTGGGCGCGA TCGGGAAGGACGAGGAGCAGCGGAGGCATGCGGAGGAGAGGAAGGAATCAGGTTAGCTTTTCTCGCGGGAATTCGCTCGCCTTCCCTGTTTCGGGGCGAT TTGGCGCGCCGCGGCGGGGGGGAATCTTGAGGAGGGGTGGGTGAGTTCGGCGAGCTAACTGCTGGATGTGGCCATGGCCGCCATGGCTCGTGAGGC…
		Protein Sequence		MERDFLGAIGKDEEQRRHAEERKESDYFGAGGGAAAAAMDWSFASRAALMSFRSSSSAAAAAAREETRELAFPHFSALDGAKMQ QASHVLARQKSFGAESHGIPQYAAAAAVHGAHRGQPPHVLNGARVIPASSPFNPNNPMFRVQSSPNLPNAVGAGGGAFKQPPFAMGNAVAGSTVGVYGTR DMPKAKAAQLTIFYAGSVNVFNNVSPEKAQELMFLASRGSLPSAPTTVARMPEAHVFPPAKVTVPEVSPTKPMMLQKPQLVSSPVPAISKPISVVSQATS LPRSASSSNVDSNVTKSSGPLVVPPTSLPPPAQPETLATTTAAAIMPRAVPQARKASLARFLEKRKERVTTVAPYPLAKSPLESSDTMGSANDNKSSCTD IALSSNRDESL…
OsJAZ5	LOC_Os04g32480	CDS Sequence		ATGTCGACGAGGGCGCCCGTCGAGCTCGACTTCCTCGGCCTCCGCGCCGCCGCCGCCGACGCCGACGACCGCCACGCCAAGAGCGGCGGCTCCTCCGCCT CCTCTTCCTCCTCCATCCGAGGGATGGAGACGAGCGCGATAGCGAGGATAGGGCCCCACCTGCTGCGCCGCGTCATCGCCGCCGCCGGACCTCCGCCACC GCCGTCGACGGCGCCGGTGCCGGAGGAGATGCCCGGCGCCGCCGCCGCCGCCGCTCCGATGACGCTCTTCTACAACGGTTCAGTCGCCGTCTTCGACGTC TCCCACGATAAGGCAGAGGCTATAATGAGGATGGCAACCGAGGCAACTAAAGCAAAAGGACTCGCTCGTGGCAATGCAATTGTAGGCAATTTTGCC…
		Genomic Sequence		AAACACCACATTTTGCAGCTGCTTCTAATCTATACGTGTTCTAGCTAAGCTAGCTAGCTAGCTCTCGTTCTCCGGCCATGTCGACGAGGGCGCCCGTCGA GCTCGACTTCCTCGGCCTCCGCGCCGCCGCCGCCGACGCCGACGACCGCCACGCCAAGAGCGGCGGCTCCTCCGCCTCCTCTTCCTCCTCCATCCGAGGT ACGTGACGTGACGTCTGTCGACGTCGCCGTCGATCGATGATCTCATCTCACCGCCGCCGGCTAGCTCCGTGTCCCTCTCGATCGATCTGAGTCGATTGCT TGCGTTGCGAGAGCAGGGATGGAGACGAGCGCGATAGCGAGGATAGGGCCCCACCTGCTGCGCCGCGTCATCGCCGCCGCCGGACCTCCGCCACCG…
		Protein Sequence		MSTRAPVELDFLGLRAAAADADDRHAKSGGSSASSSSSIRGMETSAIARIGPHLLRRVIAAAGPPPPPSTAPVPEEMPGAAAAA APMTLFYNGSVAVFDVSHDKAEAIMRMATEATKAKGLARGNAIVGNFAKEPLTRTKSLQRFLSKRKERLTSLGPYQVGGPAAVGATTSTTTKSFLAKEEE HTAS*
OsJAZ6	LOC_Os03g28940	CDS Sequence		ATGTCATATCATTTTTCAGGTGAAGCCGATGCGAACAAGGGGAAGGAGACCATGGAGCTGTTCCCCCAGAATTCCGGGTTCGGCTCTGAAGCTGCTGCCG TGAAGGAGACCCCGGATGCGAGGGAGCAAGAGAAGCGCCAATTAACCATCTTCTACGGTGGGAAGGTCCTGGTGTTTGATGACTTCCCAGCTGAGAAGGC CAAGGACCTGATGCAGATGGCCAGCAAGAGTTCCTCCACAGCGCAGAACTGTGTCCTTCTTCCATCTTCCGCTACTGCAACCGTTGCCGACAACACTAAG GTGTCTGCTGTACCAGCCCCAGCAAGTGCACTTCCTGTTGCTCAGGCCAATGCCCCGAAACCTGTTCGTCCAAATGCTGCTGATCTGCCTCAGGCT…
		Genomic Sequence		GCGCATCTAGCTAGCTGTAAAATTCGCAACATTTTTTTTAAATCTGATGTTGTGAATCTGGGCTGAAAAACTATGTCATATCATTTTTCAGGTGAAGCCG ATGCGAACAAGGGGAAGGAGACCATGGAGCTGTTCCCCCAGAATTCCGGGTTCGGCTCTGAAGCTGCTGCCGTGAAGGAGACCCCGGATGCGAGGTACTC AACACAATCTTTGTTCGAATTGCTTCAGCTATCAGTTCATACGGTTCCTTTAGCTGTAGTCACATGATAGGAGAAACCAATAGCAACAATCCAACCAAAC AAAGTAGTGGTTGGTAGGTAGTGTGGAGGAGGAGGAGAACATCTTGCCTTGTCCTGACCAGATCTTAGTGCTGCCAGGAGCTGAGCTGGTCAGCTC…
		Protein Sequence		MSYHFSGEADANKGKETMELFPQNSGFGSEAAAVKETPDAREQEKRQLTIFYGGKVLVFDDFPAEKAKDLMQMASKSSSTAQNC VLLPSSATATVADNTKVSAVPAPASALPVAQANAPKPVRPNAADLPQARKASLHRFLEKRKDRLQAKAPYQGSPSDASPVKKELQESQPWLGLGPQVAAP DLSLRQESSQ*
OsJAZ7	LOC_Os07g42370	CDS Sequence		ATGGCGGCTTCCGCGAGGCCCGTCGGCGTCGGCGGGGAGAGGGCGACGAGCTTCGCCATGGCGTGCAGCCTGCTCAGCCGCTACGTCCGCCAGAACGGCG CCGCCGCCGCCGAGCTCGGCCTCGGCATCAGAGGTGAGGGTGAGGCTCCGAGGGCGGCGCCGGCGACGATGAGCTTGCTGCCCGGGGAGGCGGAGAGGAA GAAGGAGACCATGGAGCTCTTCCCGCAGAGCGCCGGCTTTGGCCAGCAGGATGCCATCACCGCCGATTCTGCTGCTGATGCTAGGGAACAAGAGCCTGAG AAGCGTCAGCTGACCATCTTCTATGGTGGGAAGGTGCTCGTGTTCAACGACTTCCCAGCCGACAAGGCAAAGGGCTTGATGCAGCTGGCTAGCAAG…
		Genomic Sequence		AGAAACCGCAGCGGCTGCGTCGTCTCCGTCTCCTCTCCTTGCTTATAAACGCTCGCGCACGAGCCTCTCTCTCTCTAGCTCTCGCTCTCGCAGCTCAACC ACTAGCAGCAGCGGCAGGAAGGCGAGAGGAGGAATCGGAGGTAGCTGGACGGCGGCGAGGCGACGACGAGCCGGGGTGGTGCAGCAAGAACGGCGCGGCG AGCGGCGGGGAGGAGAGATTGGATCGACGCCGGGTAGTTAGGAAGGGAGCTTGGAGAGATGGCGGCTTCCGCGAGGCCCGTCGGCGTCGGCGGGGAGAGG GCGACGAGCTTCGCCATGGCGTGCAGCCTGCTCAGCCGCTACGTCCGCCAGAACGGCGCCGCCGCCGCCGAGCTCGGCCTCGGCATCAGAGGTGAG…
		Protein Sequence		MAASARPVGVGGERATSFAMACSLLSRYVRQNGAAAAELGLGIRGEGEAPRAAPATMSLLPGEAERKKETMELFPQSAGFGQQD AITADSAADAREQEPEKRQLTIFYGGKVLVFNDFPADKAKGLMQLASKGSPVAPQNAAAPAPAAVTDNTKAPMAVPAPVSSLPTAQADAQKPARANASDM PIARKASLHRFLEKRKDRLNAKTPYQASPSDATPVKKEPESQPWLGLGPNAVVKPIERGQ*
OsJAZ8	LOC_Os09g26780	CDS Sequence		ATGGCCGGCCGTGCGACGGCGACGGCGACGGCGGCGGGGAAGGACAGGTCCAGCTTCGCCGTCACCTGTAGCCTCCTCAGCCAGTTTCTCAAGGAGAAGA AGGGCGGCGGCGGCGGGCTGCAGGGGCTCGGCCTCGGCTTGCGGCCGGCGCCGGCGGCGCCGCCCGCCGCGGGAGCTGGAGGTGCTTTCCGGCCGCCGCC GACCACCATGAACTTGCTGTCGGGGCTCGACGCGCCGGCGGTGGAGGTGGAGCCAAACACGGCGGAAACAGCGGCCGACGAGCTGCCTCTCATCAAGGCC CCGGCCGATCAGCAAAGCGACGAAAGTGCAAGTGAGGCAGCTGGAGAGAAGGCTCAACAGCTGACCATCTTCTACGGTGGAAAAGTAGTCGTCTTT…
		Genomic Sequence		GAGAGAGAGAGAGACAACCAGACGGGAGCTTGTCGGGGAGGAGAGAGAGAGAGAGTGGTGGTGGTGGTGGTGAGATGGCCGGCCGTGCGACGGCGACGGC GACGGCGGCGGGGAAGGACAGGTCCAGCTTCGCCGTCACCTGTAGCCTCCTCAGCCAGTTTCTCAAGGAGAAGAAGGGCGGCGGCGGCGGGCTGCAGGGG CTCGGCCTCGGCTTGCGGCCGGCGCCGGCGGCGCCGCCCGCCGCGGGAGCTGGAGGTAATAAGCGATTGTGTTCGTCATGCGATTAAATTAGCAGCGACT TGTTTTGTTTCTTACCACGTATGGGGTGTTGGTCTTTGCAGGTGCTTTCCGGCCGCCGCCGACCACCATGAACTTGCTGTCGGGGCTCGACGCGCC…
		Protein Sequence		MAGRATATATAAGKDRSSFAVTCSLLSQFLKEKKGGGGGLQGLGLGLRPAPAAPPAAGAGGAFRPPPTTMNLLSGLDAPAVEVE PNTAETAADELPLIKAPADQQSDESASEAAGEKAQQLTIFYGGKVVVFENFPSTKVKDLLQIVSTGDGVDKNTGTAATQSLPRPAHNSLPDLPIARRNSL HRFLEKRKGRMNANAPYQANCTAAPSKQANGDKSWLGFGQEMTIKQEI*
OsJAZ9	LOC_Os03g08310	CDS Sequence		ATGGCGTCGACGGATCCCATGACCCGCCGCTTCGCCGTCGCGTGCGGCGTGCTCAGCCAGTACGTCAAGGCCAACTCCTCGCAGCCGTCGACGGCGGCGC CGGTGGCTCAAGGTGTGAGTGGCCTCATGGCCGCCGCCGCCGCCGCCGCCGCGGCGCCTGTGGTCCAGGAACCCGGATGCGAGGTGGACGGCGGGGGGCA GCAGTTCACGATCTTCTACGCCGGGAAGGTGGTGGTGATCGACCGCTGCACGCCGGCCATGGCGGCCGAGCTGATGCGGTTCGCGTCGGCGGCGCAGGGC GGCGGCGGCGCGCCAGAGGCGCCGCCCGCGCTGGTGGACATGCCGATCGCGAGGAAGGCGTCGCTGAAGCGGTTCCTGGCGAAGCGCAAGGCCACC…
		Genomic Sequence		AACCATATGTGATCAGCGACGTACAGTACAGATCGTTCGCAATAAAGTTAGACTTCTCGTCTCTCTTTGTGCTTGTGCTTAGTTGTCCGTGCTAGAAGAC GGCAATGGCGTCGACGGATCCCATGACCCGCCGCTTCGCCGTCGCGTGCGGCGTGCTCAGCCAGTACGTCAAGGCCAACTCCTCGCAGCCGTCGACGGCG GCGCCGGTGGCTCAAGGTGTGAGTGGCCTCATGGCCGCCGCCGCCGCCGCCGCCGCGGCGCCTGTGGTCCAGGAACCCGGATGCGAGGTGGACGGCGGGG GGCAGCAGTTCACGATCTTCTACGCCGGGAAGGTGGTGGTGATCGACCGCTGCACGCCGGCCATGGCGGCCGAGCTGATGCGGTTCGCGTCGGCGG…
		Protein Sequence		MASTDPMTRRFAVACGVLSQYVKANSSQPSTAAPVAQGVSGLMAAAAAAAAAPVVQEPGCEVDGGGQQFTIFYAGKVVVIDRCT PAMAAELMRFASAAQGGGGAPEAPPALVDMPIARKASLKRFLAKRKATPASARSSYVVRAAAAEEEQPPAKKAKAAVERREDWLALGSLGHMHSR*
OsJAZ10	LOC_Os03g08330	CDS Sequence		ATGGCGATGGAGGGGAAGAGCAGGAGGTTCGCGGTGGCGTGCGGGGTGCTCAGCCAGTACGTGAGGGCGGAGCAGAAGATGGCGGCGGCGGCGGGGGCGG CACCGGCGAGGGCGGTGACGACGCTGAGCCTGATGCCTGGGGCGGAGGTGGTCGTCGAGGAGGAGGAGCGGAGGGAGGTTGGGGAGGAGGAGGCGGGGCC AGCGACGGCGCCGGCCGCGCCGCTGACCATCTTCTACGGTGGGAGGATGGTCGTCTTCGAGGACTTCCCCGCGGACAAGGCGGCGGAGGTGATGCGCATG GCCTCCTCCGGGATGGCGGCGGCGCCGGCTCAGCGGGAGGGCGCCGCGCTCGCGGACATGCCCATCATGAGGAAGGCGTCGCTGCAGCGGTTCTTC…
		Genomic Sequence		GCTTCCTCCTCCTTCCCCAACTTGCCTCCAATTCCAAGTTCCAACCCTCCACCTCCCTATATAACACAGCTCTTCCCACCCCGTCAAATCCCACGACTCA AAACCACCAAAACTCACCAAGCAAAGCACCAGCGAGGAAGAACAAGAAGGAAGGTGAAGAGAAGCCGCGTTTTGTTTCTCGCGAAAGTGTTTGTTGATAT GGCGATGGAGGGGAAGAGCAGGAGGTTCGCGGTGGCGTGCGGGGTGCTCAGCCAGTACGTGAGGGCGGAGCAGAAGATGGCGGCGGCGGCGGGGGCGGCA CCGGCGAGGGCGGTGACGACGCTGAGCCTGATGCCTGGGGCGGAGGTGGTCGTCGAGGAGGAGGAGCGGAGGGAGGTTGGGGAGGAGGAGGCGGGG…
		Protein Sequence		MAMEGKSRRFAVACGVLSQYVRAEQKMAAAAGAAPARAVTTLSLMPGAEVVVEEEERREVGEEEAGPATAPAAPLTIFYGGRMV VFEDFPADKAAEVMRMASSGMAAAPAQREGAALADMPIMRKASLQRFFAKRKDRLAATTPYARPSPAETKASEPEEKKTPTSWLDLAASASAAARRDSLT IAL*
OsJAZ11	LOC_Os03g08320	CDS Sequence		ATGGCCGGTAGTAGCGAGCAGCAGCTGGTCGCCAACGCGGCGGCGACGACGGTGGCCGGGAACGGGAGCAGGTTCGCGGTGACGTGTGGCTTGCTCAGGC AGTACATGAAGGAGCACAGTGGAAGCAACGGCGGCGGTGGCTTCTTGCCGGCGGTGACGGCCATGAGCCTCATGACCGGCGGCGCTGATGCGGAGGAGGA GGCGCCGGAGGTGAGGAAGACCATGGAGCTCTTCCCTCAGCAGGCTGGGACGCTGAAAGACACGCAAGAAAGGAAGGAGATCACCGAGAAGGCGCAGCTG ACCATCTTCTACGGCGGGAGCGTGGTGGTGTTCGACGATTTCCCCGCCGAGAAGGCCGGCGAGCTGATGAAACTCGCCGGCTCCCGCGACAGCACG…
		Genomic Sequence		ACGGGAAGGTTTCGTCCTCGTTTCGTTTCTTGCAGCAGGAAGCCAAAGTGTATTTCCCGAGCTTTGATGTGAGCTAGCTGATTTTGCTAGAGCTACAACA TGGCCGGTAGTAGCGAGCAGCAGCTGGTCGCCAACGCGGCGGCGACGACGGTGGCCGGGAACGGGAGCAGGTTCGCGGTGACGTGTGGCTTGCTCAGGCA GTACATGAAGGAGCACAGTGGAAGCAACGGCGGCGGTGGCTTCTTGCCGGCGGTGACGGCCATGAGCCTCATGACCGGCGGCGCTGATGCGGAGGAGGAG GCGCCGGAGGTGAGGAAGACCATGGAGCTCTTCCCTCAGCAGGCTGGGACGCTGAAAGACACGCAAGAAAGGTACGAGCAAACAGGCCGGAATACT…
		Protein Sequence		MAGSSEQQLVANAAATTVAGNGSRFAVTCGLLRQYMKEHSGSNGGGGFLPAVTAMSLMTGGADAEEEAPEVRKTMELFPQQAGT LKDTQERKEITEKAQLTIFYGGSVVVFDDFPAEKAGELMKLAGSRDSTAAAAVSDAGAAAGQPCLPDMPIARKVSLQRFLEKRKNRIVVAEPLPESEKKE AESSKRAKKDDGGASWLQVNPTLSL*
OsJAZ12	LOC_Os10g25290	CDS Sequence		ATGGCCGCCGCCGGCAGCAGCAGCAGGTTCGCCGTCACGTGCGGCCTCCTCAGCCAGTACATGCGGGAGCGCCAGCAGCCGCAGCCGCCGGTGACGGTTC TTGAGGCGGTGGCGGAGGAGGAGGAGGAGGAGGACGCGCGGACTATGCAGCTCTTCCCCCCGCGCGCCGCCGCCGCCGACGGCGTCGCGACGCCGTCGGC GGGGACGGCCCCGCTGACCATCTTCTACGACGGGAGGATGGTCGTGGTCGACGACGTCCCGGTCGAGAAGGCCGCGGAGCTCATGAGGCTGGCCGGCTCC GCGTGCTCGCCGCCGCAGCCGGCGCACGCCGCCGCGCTCCCGGAGATGCCGATCGCGAGGAAGGCGTCGCTGCAGCGTTTCCTCCAGAAGAGGAAG…
		Genomic Sequence		ACACACACATCCCACCTCCCCACACGCAAGCTTCGCAGCGCAGCTTCGCGGAGACAACGTGAGAAAGAAAGAAACGAGACGAACGCGAGGTGGTGGAGGT GGACGCCATGGCCGCCGCCGGCAGCAGCAGCAGGTTCGCCGTCACGTGCGGCCTCCTCAGCCAGTACATGCGGGAGCGCCAGCAGCCGCAGCCGCCGGTG ACGGTTCTTGAGGCGGTGGCGGAGGAGGAGGAGGAGGAGGACGCGCGGACTATGCAGCTCTTCCCCCCGCGCGCCGCCGCCGCCGACGGCGTCGCGACGC CGTCGGCGGGGACGGCCCCGCTGACCATCTTCTACGACGGGAGGATGGTCGTGGTCGACGACGTCCCGGTCGAGAAGGCCGCGGAGCTCATGAGGC…
		Protein Sequence		MAAAGSSSRFAVTCGLLSQYMRERQQPQPPVTVLEAVAEEEEEEDARTMQLFPPRAAAADGVATPSAGTAPLTIFYDGRMVVVD DVPVEKAAELMRLAGSACSPPQPAHAAALPEMPIARKASLQRFLQKRKHRITTTSEPYKKAAVASPAPEKSFAVAPVKDEPATWLGL*
OsJAZ13	LOC_Os10g25230	CDS Sequence		ATGGCGGCGGAGGCGGCGGCGACGAGCAGGTTCGCGGCGGCGTGCGGCGCGCTGAGCCAGTACGTGAGGGCGGCGGATAACGTCCACAGGGCGCGGACGG CGGCGGCGGCGGCGGCGGTGCGGCCACTCCCGCTCATGCCGGGGGCCGACGTCGCCGGAGACGAGCGGGAGGAGGAAGGAGGCGGCGCCGCGGCATCGTC GGCGGCGGCGCAGATGACCATCTTCTACGGCGGGCGGGTGCTGGTGCTCGACGAGTGCCCCGCGGACAGGGCGGCGGCGCTGCTGCGGCTCGCCGCCTCG TCCAGGGGCGTGCCCCGCGACGATCTCGCCAGCACTGCCGCCGCCGCCGGCGAGTCGGCGGACCTGCCGGTGGCGAGGAAGGCGTCGCTGCAGCGG…
		Genomic Sequence		AAGAAGAAATTAACCCGAGATTTTCTCCGAACACCTCGACGACCCCATCGAGAGCAAGCAGCGGCTGGTTGATTTTGATCGATCGATCGATCGATCACCG GTGATGGCGGCGGAGGCGGCGGCGACGAGCAGGTTCGCGGCGGCGTGCGGCGCGCTGAGCCAGTACGTGAGGGCGGCGGATAACGTCCACAGGGCGCGGA CGGCGGCGGCGGCGGCGGCGGTGCGGCCACTCCCGCTCATGCCGGGGGCCGACGTCGCCGGAGACGAGCGGGAGGAGGAAGGAGGCGGCGCCGCGGCATC GTCGGCGGCGGCGCAGATGACCATCTTCTACGGCGGGCGGGTGCTGGTGCTCGACGAGTGCCCCGCGGACAGGGCGGCGGCGCTGCTGCGGCTCGC…
		Protein Sequence		MAAEAAATSRFAAACGALSQYVRAADNVHRARTAAAAAAVRPLPLMPGADVAGDEREEEGGGAAASSAAAQMTIFYGGRVLVLD ECPADRAAALLRLAASSRGVPRDDLASTAAAAGESADLPVARKASLQRFMEKRKGRLAARGQPYRRHDAAAAARGDHLALAL*
OsJAZ14	LOC_Os10g25250	CDS Sequence		ATGGCAGTGTCGGATCATCATTGCGGCGGCGGCGGCCGGAGCTGGCGGTTCGCGGTGGCGTGCGGCGTGCTCAGCCGGTGCGTCAAGGCCGAGGCGGCGG CGGCGGCGAACGGTCGCCACCGCCACCACCCCACGATGCTCCTCATGCCGGGAGCCGACGTCGAGCCGGACGTGAGGGAGGAGGCGGCGGCGGCGGCGCA GCTGAAGATCATGTACGGCGGGCGGATGCTGGTGTTCGACGACTTCTTCCCCGCGGGGGGCGCGGTCGTCGAGCTGGTGCGCGCCGCGGCGCGCGCCGGG CAGGACGTACGACGCGCGGGCGCGGCACGGCGGCGAGTCGGCGACAGCCGTGGGCTCGACGCTGGCCTGCCGGTGGTGAGGAAGGTGTCGCTACAG…
		Genomic Sequence		ATGGCAGTGTCGGATCATCATTGCGGCGGCGGCGGCCGGAGCTGGCGGTTCGCGGTGGCGTGCGGCGTGCTCAGCCGGTGCGTCAAGGCCGAGGCGGCGG CGGCGGCGAACGGTCGCCACCGCCACCACCCCACGATGCTCCTCATGCCGGGAGCCGACGTCGAGCCGGACGTGAGGGAGGAGGCGGCGGCGGCGGCGCA GCTGAAGATCATGTACGGCGGGCGGATGCTGGTGTTCGACGACTTCTTCCCCGCGGGGGGCGCGGTCGTCGAGCTGGTGCGCGCCGCGGCGCGCGCCGGG CAGGACGTACGACGCGCGGGCGCGGCACGGCGGCGAGTCGGCGACAGCCGTGGGCTCGACGCTGGCCTGCCGGTGGTGAGGAAGGTGTCGCTACAG…
		Protein Sequence		MAVSDHHCGGGGRSWRFAVACGVLSRCVKAEAAAAANGRHRHHPTMLLMPGADVEPDVREEAAAAAQLKIMYGGRMLVFDDFFP AGGAVVELVRAAARAGQDVRRAGAARRRVGDSRGLDAGLPVVRKVSLQRFVEKRRRMRVYHILYTDKSSHHVPGPGRYRSWQCRIIIAAVAGAGGFVVAC GVLSRCVKAEAAAAAANGRRHHHHHHTTMLLMPGADVEPDVREEAAAAAQLKIMYGGRMLVFDDFFPAGGAVVELVRAAARAGRDDDGARARRRPAGGEE GVAAAVRGEEKSQAARGDGAVHTRHSPPMLPARTPGSGRTDDAAFY*
OsJAZ15	LOC_Os03g27900	CDS Sequence		ATGGACGCCGTCGGCGCAGCTGGCGGTGGCGCCATGCTCCCCGCCGCCGCCAGGCGCGGCCAGCCGCCGCAGCCACCGTGCATGACGACGGCGCCGGAGC AGCAGGCCGCCGCCGGAGGCGCCGTGATCTGGCCGGCGGCGGCGGCGGCGGAGGCCAAGGAGAAGATGGTCGTCGACGCCCGGACCATGCAGCTCTTCCC CACGCGATCCGCAGACGGCGTCGTCGTGTCGCCGGCTCCGGCGCCGGCGGCGGCCCAAGAACGACGACGGCCGGAAGTGCATGTGACGCCGTCGGTGCCG GCGACGGCGCCGACGGCGCCATTGACCATCGTCTACGGCGGCCAGGTGCTGGTGTTCGAGCACTACACGGCGGAGGCGGCCGAGAAGCTGGTGCAG…
		Genomic Sequence		TTGGAATAGAGTATCCGTTGGATCGCGTTTTATCTCCCAACCGTTATTTTATCGATGGAGGTTCGGATAGGATAGCACTCTCACGTGCCCCCTGTGCGCG CGCATACATGCACGGCAAGGTTTAATCCGGACCGCGAGAGAGCCGCGCCAAAGAAAACAAAAGAAAAGAAAAACCACCCCCACACCGTACCGTACGAACA GTCGTCCCATCCCCGGAACCCACGCAGCTTCGCCAACACAAGAGATGGTAAGCTAGCTAGGTATAGTACGTTCAAGGAGGAGAAAGGCCGGACGCGAGAG ATGGACGCCGTCGGCGCAGCTGGCGGTGGCGCCATGCTCCCCGCCGCCGCCAGGCGCGGCCAGCCGCCGCAGCCACCGTGCATGACGACGGCGCCG…
		Protein Sequence		MDAVGAAGGGAMLPAAARRGQPPQPPCMTTAPEQQAAAGGAVIWPAAAAAEAKEKMVVDARTMQLFPTRSADGVVVSPAPAPAA AQERRRPEVHVTPSVPATAPTAPLTIVYGGQVLVFEHYTAEAAEKLVQRTQHLLAAAAGGGGGNKNNNVTVVTPPPDEPPMLLPPPQMPAASGVSAGGVM PIARKASLQRFLQKRKQK*

## Sheet: AtJAZs
Gene Name	Gene ID	Sequence Type		Sequences
AtJAZ1	AT1G19180	CDS Sequence		ATGTCGAGTTCTATGGAATGTTCTGAGTTCGTCGGTAGCCGGAGATTTACTGGGAAGAAGCCTAGCTTCTCACAGACGTGTAGTCGATTGAGTCAGTATCTAAAAGAGAACGGTAGCTTTGGAGATCTGAGCTTAGGAATGGCATGCAAGCCTGATGTCAATGGAACTTTAGGCAACTCACGTCAGCCGACAACAACCATGAGTTTATTCCCTTGTGAAGCTTCTAACATGGATTCCATGGTTCAAGATGTTAAACCGACGAATCTGTTTCCTAGGCAACCAAGCTTTTCTTCCTCATCTTCCTCTCTTCCAAAGGAAGATGTTTTGAAAATGACACAGACTACCAGATCTGTGAAACCAGAGTCTCAAACTGCACCATTGACTATATTCTACGCCGGG…
		Genomic Sequence		ATATTGGAGGTAGGAAGAAGAACTCTGCAACCAAACCAACCAACCCCAAAGCCAAACAAAGTTTTATAGAGACCTTCCATTTCTCCCTCTCGTGACAAACGCAATTTGCAGAGAAGCAACAGCAACAACAAGAAGAAGAAGAAAAAGATTTGAGATTACTTTGTATCGATTTAGCTATTCGAGAAACTCTTGCCGTTTGAAAGTTTTAATTGTTAAAGATGTCGAGTTCTATGGAATGTTCTGAGTTCGTCGGTAGCCGGAGATTTACTGGGAAGAAGCCTAGCTTCTCACAGACGTGTAGTCGATTGAGTCAGTATCTAAAAGAGAACGGTAGCTTTGGAGATCTGAGCTTAGGAATGGCATGCAAGCCTGATGTCAATGGTAAGAAACCTTCTCTTT…
		Protein Sequence		MSSSMECSEFVGSRRFTGKKPSFSQTCSRLSQYLKENGSFGDLSLGMACKPDVNGTLGNSRQPTTTMSLFPCEASNMDSMVQDVKPTNLFPRQPSFSSSSSSLPKEDVLKMTQTTRSVKPESQTAPLTIFYAGQVIVFNDFSAEKAKEVINLASKGTANSLAKNQTDIRSNIATIANQVPHPRKTTTQEPIQSSPTPLTELPIARRASLHRFLEKRKDRVTSKAPYQLCDPAKASSNPQTTGNMSWLGLAAEI
AtJAZ2	AT1G74950	CDS Sequence		ATGTCGAGTTTTTCTGCCGAGTGTTGGGACTTCTCTGGTCGTAAACCGAGCTTTTCACAAACATGTACTCGATTGAGTCGTTACCTGAAGGAGAAGGGTAGTTTTGGAGATCTGAGCTTAGGGATGACATGCAAGCCCGACGTTAATGGAGGTTCACGTCAGCCTACAATGATGAATCTGTTCCCTTGTGAAGCTTCAGGAATGGATTCTTCTGCTGGTCAAGAAGACATTAAACCGAAGACTATGTTTCCGAGACAATCAAGCTTTTCTTCTTCCTCTTCCTCTGGGACCAAAGAAGATGTACAGATGATCAAAGAGACTACTAAATCTGTGAAGCCAGAGTCTCAATCTGCTCCGTTGACTATATTCTACGGTGGTCGAGTTATGGTGTTTGATGAT…
		Genomic Sequence		AACCAGCGAAAAAAAAGTAATAAAGAGGTCCTCCATTTCTTCCTCGTGACAAAACGCACTTGGCAGAGAAAGATAAACAAGAACCCTAAGTTTTTTTATAAGATTCGAGAAAATTCAACAACTCAGGAAGGAAGATCCTTTTGCTCCAATTTCTCAATCGAAACGATTTCAATTTCGGTTTCAACGATGTCGAGTTTTTCTGCCGAGTGTTGGGACTTCTCTGGTCGTAAACCGAGCTTTTCACAAACATGTACTCGATTGAGTCGTTACCTGAAGGAGAAGGGTAGTTTTGGAGATCTGAGCTTAGGGATGACATGCAAGCCCGACGTTAATGGTAATCAACCTTTCTCTTTTAGATCTGTTCATTTCGTTTCTGCGAATTTTGAGTTTCCTGTTGCG…
		Protein Sequence		MSSFSAECWDFSGRKPSFSQTCTRLSRYLKEKGSFGDLSLGMTCKPDVNGGSRQPTMMNLFPCEASGMDSSAGQEDIKPKTMFPRQSSFSSSSSSGTKEDVQMIKETTKSVKPESQSAPLTIFYGGRVMVFDDFSAEKAKEVIDLANKGSAKSFTCFTAEVNNNHSAYSQKEIASSPNPVCSPAKTAAQEPIQPNPASLACELPIARRASLHRFLEKRKDRITSKAPYQIDGSAEASSKPTNPAWLSSR
AtJAZ3	AT3G17860	CDS Sequence		ATGGAGAGAGATTTTCTCGGGTTGGGTTCGAAAAATTCTCCGATCACTGTCAAGGAGGAAACCAGCGAAAGCTCTAGAGATTCAGCTCCCAACAGAGGAATGAACTGGTCTTTCTCAAACAAAGTATCAGCTTCTTCTTCTCAGTTTCTATCCTTCAGGCCAACTCAAGAAGATAGACATAGAAAGTCTGGAAATTATCATCTTCCTCACTCTGGTTCCTTCATGCCATCATCAGTAGCTGATGTTTATGATTCAACCCGCAAAGCTCCTTACAGTTCTGTACAGGGAGTGAGGATGTTCCCTAATTCCAATCAACACGAAGAAACTAACGCAGTTTCCATGTCGATGCCGGGTTTCCAGTCTCATCATTATGCACCAGGAGGAAGAAGCTTCATGAAC…
		Genomic Sequence		GCGATTTGTTAATAAAACTAGAAATTGCGGTGAATTAACTTCATTCCACGTTTTTTCATTTTCTCCCTCAAAAGTCTCTGTTTTTTTTCCTTTTTCCGGCGAAGCTCTATTTAGCTTGATTCCGGCGTTTAACACGCGTTTTAATCGAAACAGACATTTGAGATCGAATTAATTTTGTAGCGGGCTGTGTCTTTATTATAGATGGAGAGAGATTTTCTCGGGTTGGGTTCGAAAAATTCTCCGATCACTGTCAAGGAGGAAACCAGCGAAAGCTCTAGAGATTCAGGTTATTTATTACTCTTCTCAATTTTTCTGATTCTGATTGTTTTTAAATCGTAGATTTGTTTGATTGATTAGGAGTTATTAGGACTACTTGTAGTATGGAATTTGTTTTTGGAT…
		Protein Sequence		MERDFLGLGSKNSPITVKEETSESSRDSAPNRGMNWSFSNKVSASSSQFLSFRPTQEDRHRKSGNYHLPHSGSFMPSSVADVYDSTRKAPYSSVQGVRMFPNSNQHEETNAVSMSMPGFQSHHYAPGGRSFMNNNNNSQPLVGVPIMAPPISILPPPGSIVGTTDIRSSSKPIGSPAQLTIFYAGSVCVYDDISPEKAKAIMLLAGNGSSMPQVFSPPQTHQQVVHHTRASVDSSAMPPSFMPTISYLSPEAGSSTNGLGATKATRGLTSTYHNNQANGSNINCPVPVSCSTNVMAPTVALPLARKASLARFLEKRKERVTSVSPYCLDKKSSTDCRRSMSECISSSLSSAT
AtJAZ4	AT1G48500	CDS Sequence		ATGGAGAGAGATTTTCTCGGGCTGGGATCAAAGTTATCTCCGATAACTGTGAAGGAGGAAACTAACGAAGATTCAGCCCCAAGTAGAGGTATGATGGATTGGTCATTCTCAAGCAAAGTCGGTTCTGGTCCTCAGTTTCTTTCTTTTGGGACATCCCAACAAGAAACGCGTGTAAACACAGTCAATGATCATTTGCTTTCTTCTGCTGCAATGGATCAAAACCAGAGAACTTACTTCAGCTCACTACAGGAAGACAGAGTGTTCCCAGGTTCCAGTCAGCAAGACCAAACAACCATCACAGTCTCCATGTCCGAACCAAACTACATCAACAGTTTCATAAACCACCAACATTTAGGAGGATCTCCTATCATGGCACCTCCAGTTTCAGTATTTCCTGCT…
		Genomic Sequence		ATTAGAGGAATCATAAATCGGCGGTGTGTGTAACTTCAACTCACGTTTTTCATTTCTCTCCAAAGTCCTTCAATTGTTACTAATTCTCTCTGATCTCTCATTTCTTCTCTTCTCCGGTGACATTTTTTTTCTCCCCCGCGAAAGCTAAACCGTTTTTGTATTCTCAACGATTGATAAGCCTGATGGAGAGAGATTTTCTCGGGCTGGGATCAAAGTTATCTCCGATAACTGTGAAGGAGGAAACTAACGAAGATTCAGGTAATTCATCTTCAACATCTTCCATTATGATCTGATGATTGTGTTTTTCATCTCACTTTTTTTTGTTTCTATTTTTGTAATCTCTTTTTTTGTTTATTGTTCAAGTACATATATATTGTTTTTCTAGCTTGATTGGGAGTC…
		Protein Sequence		MERDFLGLGSKLSPITVKEETNEDSAPSRGMMDWSFSSKVGSGPQFLSFGTSQQETRVNTVNDHLLSSAAMDQNQRTYFSSLQEDRVFPGSSQQDQTTITVSMSEPNYINSFINHQHLGGSPIMAPPVSVFPAPTTIRSSSKPLPPQLTIFYAGSVLVYQDIAPEKAQAIMLLAGNGPHAKPVSQPKPQKLVHHSLPTTDPPTMPPSFLPSISYIVSETRSSGSNGVTGLGPTKTKASLASTRNNQTAAFSMAPTVGLPQTRKASLARFLEKRKERVINVSPYYVDNKSSIDCRTLMSECVSCPPAHHLH
AtJAZ5	AT1G17380	CDS Sequence		ATGTCGTCGAGCAATGAAAATGCTAAGGCACAAGCGCCGGAGAAATCTGACTTTACCCGGAGATGTAGTTTGCTCAGCCGTTACTTGAAGGAGAAGGGTAGTTTCGGAAACATTGATCTTGGCTTATACCGAAAACCCGATTCCAGTCTCGCGTTGCCCGGAAAATTCGATCCACCAGGGAAACAAAATGCGATGCATAAGGCAGGGCATTCCAAAGGCGAACCCTCTACCTCATCAGGAGGCAAAGTCAAAGATGTTGCTGACCTCAGTGAATCACAGCCAGGAAGTTCGCAGCTGACCATATTCTTCGGAGGGAAAGTTTTAGTATATAATGAGTTCCCCGTAGACAAAGCTAAAGAGATTATGGAAGTAGCAAAACAAGCCAAGCCTGTGACTGAG…
		Genomic Sequence		ATGAGCTATTGAGCTAGTAGCCTCTTGTACTCTTCCATTTTACGCGCAATCCACGCACCAACAAAAAGAAAAGAAAAGAAGAGATAAAGAATATCTTTAAAAAGTAAGTGTGGAGAATTCTTTCTTCTCAATAAACAACAACATGTCGTCGAGCAATGAAAATGCTAAGGCACAAGCGCCGGAGAAATCTGACTTTACCCGGAGATGTAGTTTGCTCAGCCGTTACTTGAAGGAGAAGGGTAGTTTCGGAAACATTGATCTTGGCTTATACCGAAAACCCGATTCCAGTCTCGCGTTGCCCGGAAAATTCGATCCACCAGGTACTTTTATTATCTCTTTCTTCTTTCATGGCCGCCACTTGGTAATAGTACTTTAAAAACTCAGTTCTGTTACTACTTG…
		Protein Sequence		MSSSNENAKAQAPEKSDFTRRCSLLSRYLKEKGSFGNIDLGLYRKPDSSLALPGKFDPPGKQNAMHKAGHSKGEPSTSSGGKVKDVADLSESQPGSSQLTIFFGGKVLVYNEFPVDKAKEIMEVAKQAKPVTEINIQTPINDENNNNKSSMVLPDLNEPTDNNHLTKEQQQQQEQNQIVERIARRASLHRFFAKRKDRAVARAPYQVNQNAGHHRYPPKPEIVTGQPLEAGQSSQRPPDNAIGQTMAHIKSDGDKDDIMKIEEGQSSKDLDLRL
AtJAZ6	AT1G72450	CDS Sequence		ATGTCAACGGGACAAGCGCCGGAGAAGTCCAATTTTTCTCAGAGATGTAGTCTGCTCAGCCGGTACTTGAAGGAGAAGGGAAGTTTTGGGAATATTAATATGGGGTTGGCTCGAAAATCCGATCTTGAACTCGCCGGAAAATTCGATCTCAAAGGACAACAAAATGTGATTAAGAAGGTAGAGACCTCAGAAACTAGACCGTTCAAGTTGATTCAGAAGTTTTCTATTGGTGAGGCCTCTACTTCTACCGAAGACAAAGCCATATATATTGATCTCAGTGAACCGGCAAAAGTAGCACCGGAGTCTGGAAATTCACAGTTGACCATATTCTTTGGAGGAAAAGTTATGGTTTTCAACGAGTTTCCTGAAGACAAAGCTAAGGAGATAATGGAAGTAGCT…
		Genomic Sequence		ATTTATTCGGGAGAGGTTAAAAGCCACAGAAACTTATTGGCTAGAATTGGTTATTTATAACAACAACACATGAGCAAAAAGCTCAAAACATCTACATACTCTTTGGAATCCTCGATTTTTTGTACGTGTAAAGAAGTCACACAAGAAAATCTTGGGTTGTTGTAATCTTCATCACACTAGTATGTCAACGGGACAAGCGCCGGAGAAGTCCAATTTTTCTCAGAGATGTAGTCTGCTCAGCCGGTACTTGAAGGAGAAGGGAAGTTTTGGGAATATTAATATGGGGTTGGCTCGAAAATCCGATCTTGAACTCGCCGGAAAATTCGATCTCAAAGGTATTTATTTATTTTTCCCTATCTATTCCGACGGCCGCCGCCTATAAAGACCAAAGTTTATATC…
		Protein Sequence		MSTGQAPEKSNFSQRCSLLSRYLKEKGSFGNINMGLARKSDLELAGKFDLKGQQNVIKKVETSETRPFKLIQKFSIGEASTSTEDKAIYIDLSEPAKVAPESGNSQLTIFFGGKVMVFNEFPEDKAKEIMEVAKEANHVAVDSKNSQSHMNLDKSNVVIPDLNEPTSSGNNEDQETGQQHQVVERIARRASLHRFFAKRKDRAVARAPYQVNQHGSHLPPKPEMVAPSIKSGQSSQHIATPPKPKAHNHMPMEVDKKEGQSSKNLELKL
AtJAZ7	AT2G34600	CDS Sequence		ATGATCATCATCATCAAAAACTGCGACAAGCCTTTACTCAATTTCAAAGAGATGGAGATGCAAACAAAATGCGACTTGGAACTTCGCCTTCTTACTTCTTCTTATGATTCTGATTTCCATAGCTCGTTGGACGAATCAAGCAGCTCTGAAATTTCACAACCAAAGCAAGAATCTCAGATATTAACCATTTTCTACAACGGGCACATGTGTGTTTCTTCAGATCTTACCCATCTTGAGGCTAACGCTATACTATCGCTAGCGAGTAGAGATGTGGAAGAGAAATCTTTATCCTTGAGAAGTTCAGACGGTTCGGATCCTCCAACAATCCCAAACAATTCGACTCGATTTCATTATCAAAAGGCCTCTATGAAGAGATCTCTTCACAGTTTTCTTCAGAAA…
		Genomic Sequence		TCTCTATCCTTATCTTCCCTCTATCTTCGATCCCAACACATACACAACACGCACACACACATATATAAATCAACTGACTGACACATACAATCATGATCATCATCATCAAAAACTGCGACAAGCCTTTACTCAATTTCAAAGAGATGGAGATGCAAACAAAATGCGACTTGGAACTTCGCCTTCTTACTTCTTCTTATGATTCTGATTTCCATAGCTCGTAAGCCTTCTTTCTCTTTCAACGTTATTTGTTTAGTAAATTTATAAATATGAATTAGAGTCAAACGATACTGATATACTTTTATCAATGGTTTTTGAAGGTTGGACGAATCAAGCAGCTCTGAAATTTCACAACCAAAGCAAGAATCTCAGATATTAACCATTTTCTACAACGGGCACATG…
		Protein Sequence		MIIIIKNCDKPLLNFKEMEMQTKCDLELRLLTSSYDSDFHSSLDESSSSEISQPKQESQILTIFYNGHMCVSSDLTHLEANAILSLASRDVEEKSLSLRSSDGSDPPTIPNNSTRFHYQKASMKRSLHSFLQKRSLRIQATSPYHRYR
AtJAZ8	AT1G30135	CDS Sequence		ATGAAGCTACAGCAAAATTGTGACTTGGAACTTCGTCTTTTTCCCACTTCTTATGATTCTGATTCTTCAGATACAACCTCTGTTGTAGAATCAACCAGTTCTGGAAATCCACAACCAAATGAAGAATCTCAAAGAATAACAATTTTCTACAATGGAAAAATGTGTTTTTCTTCAGATGTTACCCATCTTCAGGCAAGATCGATAATATCGATCGCAAGCAGAGAAATGAAAACCAAGTCATCCTCAAACGGGTCGGATCCTCCAAACAAGTCGACCTCATTTCATCATAATCAGCTTCCAAATCCAAAAGCATCAATGAAAAAATCTCTCCAAAGTTTTCTTCAGAAACGGAAAATTCGAATTCAAGCTACTTCACCGTACCATTCACGACGATAA
		Genomic Sequence		ATCATCAATTCTTATTCTTACAACATGAAGCTACAGCAAAATTGTGACTTGGAACTTCGTCTTTTTCCCACTTCTTATGATTCTGATTCTTCAGATACAA CCTCGTAAGTCTCTCCCTCTCTTGAAATTTGATTTTTTGAATCAAATCATAAATTATTAATATTACATGAATCTGATAAACTTTTACATGTAATTGATTT GAAGTGTTGTAGAATCAACCAGTTCTGGAAATCCACAACCAAATGAAGAATCTCAAAGAATAACAATTTTCTACAATGGAAAAATGTGTTTTTCTTCAGA TGTTACCCATCTTCAGGTATGTAACACATTCATATCTGTGATTTTTTTTTTTTTTTGGGTGGATTTACGAATTAATAATGTTTAACGAATGAATAT…
		Protein Sequence		MKLQQNCDLELRLFPTSYDSDSSDTTSVVESTSSGNPQPNEESQRITIFYNGKMCFSSDVTHLQARSIISIASREMKTKSSSNGSDPPNKSTSFHHNQLPNPKASMKKSLQSFLQKRKIRIQATSPYHSRR
AtJAZ9	AT1G70700	CDS Sequence		ATGGAAAGAGATTTTCTGGGTTTGAGCGACAAGCAGTATCTAAGTAATAACGTTAAGCATGAGGTTAACGATGATGCTGTCGAAGAACGAGGGTTAAGTACGAAGGCAGCTAGAGAATGGGGGAAGTCAAAGGTTTTTGCTACTTCAAGTTTCATGCCTTCTTCAGATTTCCAGGAGGCTAAGGCGTTTCCGGGTGCATACCAGTGGGGATCAGTTTCTGCGGCCAATGTTTTCCGCAGATGCCAATTTGGTGGTGCGTTTCAAAACGCGACGCCGCTTTTACTAGGCGGTTCAGTTCCTTTACCAACTCATCCTTCTCTTGTTCCACGAGTGGCTTCCTCCGGATCATCTCCTCAGCTCACAATCTTTTATGGCGGAACTATAAGCGTCTTTAATGAC…
		Genomic Sequence		GCAAAGAGTTAAATAAGCCTCTCCAAAAGTGTGTCTGTAACATTACCAAAACGAAACCTTCCTTGTGGATTCCCACTTCTTTCTTCTGTTTTCTTCTTCCTCTTCTTTAAATTGGATGTTTTGGGCAAGAAACAGAGAGAAACACGTTAATTTGAGAGTTTGTCATTGAATATTTGGTTTGCAATGGAAAGAGATTTTCTGGGTTTGAGCGACAAGCAGTATCTAAGTAATAACGTTAAGCATGAGGTTAACGATGATGCTGTCGAAGAACGAGGTTTGTGTTCTTGTCTCGAGAATCTTTTATTTTAATGTTTCAAGAAGAGATCAGTTTTCACTTTTAACATAGCCGTATAAAGTTGTTTATTTAAATATAATTTTTCAGATTCCAAAACTTGAAAA…
		Protein Sequence		MERDFLGLSDKQYLSNNVKHEVNDDAVEERGLSTKAAREWGKSKVFATSSFMPSSDFQEAKAFPGAYQWGSVSAANVFRRCQFGGAFQNATPLLLGGSVPLPTHPSLVPRVASSGSSPQLTIFYGGTISVFNDISPDKAQAIMLCAGNGLKGETGDSKPVREAERMYGKQIHNTAATSSSSATHTDNFSRCRDTPVAATNAMSMIESFNAAPRNMIPSVPQARKASLARFLEKRKERLMSAMPYKKMLLDLSTGESSGMNYSSTSPT
AtJAZ10	AT5G13220	CDS Sequence		ATGTCGAAAGCTACCATAGAACTCGATTTCCTCGGACTTGAGAAGAAACAAACCAACAACGCTCCTAAGCCTAAGTTCCAGAAATTTCTCGATCGCCGTCGTAGTTTCCGAGATATTCAAGGTGCGATTTCGAAAATCGATCCGGAGATTATCAAATCGCTGTTAGCTTCCACTGGAAACAATTCCGATTCATCGGCTAAATCTCGTTCGGTTCCGTCTACTCCGAGGGAAGATCAGCCTCAGATCCCGATTTCTCCGGTCCACGCGTCTCTCGCCAGGTCTAGTACCGAACTCGTTTCGGGAACTGTTCCTATGACGATTTTCTACAATGGAAGTGTTTCAGTTTTCCAAGTGTCTCGTAACAAAGCTGGTGAAATTATGAAGGTCGCTAATGAAGCA…
		Genomic Sequence		AAAAACTCTCACATGAGAAATCAGAATCCGTTATTATTCCTCCATTTATTCATCTCAAAACCCATATCTCTCTGTCTTGATCTCTCTCTCACTTTCTAATAAGATCAAAGAAGATGTCGAAAGCTACCATAGAACTCGATTTCCTCGGACTTGAGAAGAAACAAACCAACAACGCTCCTAAGCCTAAGTTCCAGAAATTTCTCGATCGCCGTCGTAGTTTCCGAGGTTCGTTTGGTTTTTAGTCGCTCTCTCTTTTTTTTTTCTTGCGATAAATCGAATTTATTCATATGGAACTCCTGCAGATATTCAAGGTGCGATTTCGAAAATCGATCCGGAGATTATCAAATCGCTGTTAGCTTCCACTGGAAACAATTCCGATTCATCGGCTAAATCTCGTTC…
		Protein Sequence		MSKATIELDFLGLEKKQTNNAPKPKFQKFLDRRRSFRDIQGAISKIDPEIIKSLLASTGNNSDSSAKSRSVPSTPREDQPQIPISPVHASLARSSTELVSGTVPMTIFYNGSVSVFQVSRNKAGEIMKVANEAASKKDESSMETDLSVILPTTLRPKLFGQNLEGDLPIARRKSLQRFLEKRKERLVSTSPYYPTSA
AtJAZ11	AT3G43440	CDS Sequence		ATGGCTGAGGTAAACGGAGATTTCCCCGTTCCTAGTTTCGCCGACGGGACCGGTTCTGTTTCCGCCGGACTTGACTTGCTCGTTGAGAGATCGATTCACGAAGCTAGGTCCACAGAGCCAGATGCTTCAACTCAACTTACTATTATCTTTGGTGGGAGTTGTAGAGTCTTCAATGGTGTCCCTGCACAAAAGGTTCAAGAAATCATTCGCATCGCTTTTGCTGGTAAACAGACGAAGAATGTGACCGGTATCAATCCAGCACTGAACAGAGCTCTTTCTTTCTCAACTGTAGCTGATCTTCCAATTGCTAGGAGACGTTCGCTTCAAAGATTTCTCGAGAAGAGACGGGACAGGTCCACGAAGCCAGATGGTTCAATGATCCTTCCAAGTCAACTAACC…
		Genomic Sequence		AACGAACGTTGCGTAGAGAAGAGAACCAATTCCCAATCAAACGGAGAAGACAGATATTATTCACAGAGAGGCTCATGGCTGAGGTAAACGGAGATTTCCCCGTTCCTAGTTTCGCCGACGGGACCGGTTCTGTTTCCGCCGGACTTGACTTGCTCGTTGAGAGATCGATTCACGAAGCTAGGTATGTATCACTAGTAACTGGAATCAATTTGAATCGTTAATTCTCATTTCTCTTTATCTGTCTTTGTGTTTGAAGTTTTTTCTTAGCCTATAGTTCTGTGATTTGTTAGTTCTTAGTACACTATAGGAGCGTGAGCAATTGACGAGACTTGGATCTATATGAATTGTTAAATTAGCAGATCAATTTGGGAAACTCAAGAGGTTTAATTTCAAACTCTT…
		Protein Sequence		MAEVNGDFPVPSFADGTGSVSAGLDLLVERSIHEARSTEPDASTQLTIIFGGSCRVFNGVPAQKVQEIIRIAFAGKQTKNVTGINPALNRALSFSTVADLPIARRRSLQRFLEKRRDRSTKPDGSMILPSQLTIIFGGSFSVFDGIPAEKVQEILHIAAAAKATETINLTSINPALKRAISFSNASTVACVSTADVPIARRRSLQRFFEKRRHRFVHTKPYSATTSEADKNETSPIVT
AtJAZ12	AT5G20900	CDS Sequence		ATGACTAAGGTGAAAGATGAGCCACGCGCTTCCGTTGAAGGTGGATGTGGTGTTGCCGACGGTGACGGCGGCGCGGCTGAGATCGGCGGTACCGGATCTGTTGAGAAATCGATTAACGAAGTTAGGTCCACGGAGATTCAAACCGCTGAGCCAACGGTTCCTCCAAATCAACTTACTATTTTCTTTGGTGGAAGTGTTACTGTGTTTGATGGACTTCCATCAGAAAAGGTTCAAGAAATCCTTCGTATTGCTGCTAAAGCAATGGAGACAAAGAATTCTACAAGCATCAGTCCTGTCTCATCGCCAGCACTGAACAGAGCTCCTTCTTTCTCAAGCACATCTAATGTGGCATCACCAGCTGCACAGCCATTTCCTATTCAGCCAATCTCGTTTTGCAGA…
		Genomic Sequence		AATAAAAATCAATATCTATCGCCAGGTGTCAAATTACAGGAGCTTCTGAGAAGGATAAATCTCGGAGGTTCCCGGTCTGAACGACGTAGAGACGAAGCGAAACAAAAGTACTCTAAGGGAGAGAAGTATCAAAATTCTCATCGGAAAAAGACAGATCTACAAATTTTGAGAGACAAGCCATGACTAAGGTGAAAGATGAGCCACGCGCTTCCGTTGAAGGTGGATGTGGTGTTGCCGACGGTGACGGCGGCGCGGCTGAGATCGGCGGTACCGGATCTGTTGAGAAATCGATTAACGAAGTTAGGTATGAGCTGTGTTTACTGTTGATTTCACATGTTTTTATCTGTTTCTCTCTTTGCTTTGAGTTTAGTACTTAAAATTGTATCTTGTTTCTGATAA…
		Protein Sequence		MAEVNGDFPVPSFADGTGSVSAGLDLLVERSIHEARSTEPDASTQLTIIFGGSCRVFNGVPAQKVQEIIRIAFAGKQTKNVTGINPALNRALSFSTVADLPIARRRSLQRFLEKRRDRSTKPDGSMILPSQLTIIFGGSFSVFDGIPAEKVQEILHIAAAAKATETINLTSINPALKRAISFSNASTVACVSTADVPIARRRSLQRFFEKRRHRFVHTKPYSATTSEADKNETSPIVT
AtJAZ13	AT3G22275	CDS Sequence		ATGAAGGGTTGCAGCTTAGATCTTCACCTATCTCCAATGGCCTCTACGCTTCAATCTTGTCATCAAGATTCTACAGTTAATGATCGTTCTTCAACCATAAGATCTAAGGAAATCAATGCATTTTATAGTGGGAGATTAAGTGAGTACGATCTTGTAGAGATCCAGATGAGAGCAATAATAGAGATGGCGAGCAAGGATCGTGAAGTAACAGCGTTAGAGTTAGTGCCGGTGAGACTGGAATCACCGTTAGGATGTTCGGTGAAGAGATCTGTGAAAAGGTTCTTGGAGAAGAGGAAGAAGAGAAGCAAATCTTTTACACTTACACCTAATTACACCTCAAGTACTTCCTCATCATCCTCCTCTCTTCATAATTTCTAA
		Genomic Sequence		TTGATTACTTTGATACGAAAATCGACCAAAGTAAGAATATTTACCTAGAGAGGATCATGAAGGGTTGCAGCTTAGATCTTCACCTATCTCCAATGGCCTCTACGCTTCAATCTTGTCATCAAGATTCTACGTGAGTTTTATCATCCAAATCACTCTACTTTCATATTTAAACCTCTTAAATCGTTTTGAAAATGAATTTTTTTCATATAGAGTTAATGATCGTTCTTCAACCATAAGATCTAAGGAAATCAATGCATTTTATAGTGGGAGATTAAGTGAGTACGATCTTGTAGAGATCCAGGTACATTTTATACCTTTTTTTTTTTTTTTTTCGTTTTTCGCTTTTCGTAATCAATTATAATATTGATGAGTGAAAATTCAATACATGAAGATGAGAGC…
		Protein Sequence		MKGCSLDLHLSPMASTLQSCHQDSTVNDRSSTIRSKEINAFYSGRLSEYDLVEIQMRAIIEMASKDREVTALELVPVRLESPLGCSVKRSVKRFLEKRKKRSKSFTLTPNYTSSTSSSSSSLHNF
