# Supplementary material for: Investigation of the JASMONATE ZIM-DOMAIN Gene Family Reveals the Canonical JA-Signaling Pathway in Pineapple
Source: Biology (Basel). 2022 Mar 15;11(3):445. doi: 10.3390/biology11030445 (PMC8945601; doi:10.3390/biology11030445)
Supplement: Supplementary file 1 [file biology-11-00445-s001.zip › Supplemental file 2.xlsx]

## Sheet: TIFY and Jas Domain
Tify domain in pineapple JAZs
No.	Name	Start	p-value	Sequence in front of sites	Sites	Sequence after sites
8	AcJAZ8	55	1.21e-22	SAMPLMSAGS	NQLTLLFQGEVYVFDSVTPEK	VQAVLLLLGG
11	AcJAZ11	98	1.57e-22	HGMLAPHVGD	NQLTLSFQGEVYVFDSVTPEK	QRINLPHRVA
10	AcJAZ10	114	1.28e-21	VVVGGGGVAS	NQLTLLYQGEVYVFESVSPEK	VQAVLLLLGG
12	AcJAZ12	108	4.49e-21	HVMVAPTMGN	NQLTLSFQGEAYVFDSVSPEK	VQAVLLLLGG
6	AcJAZ6	108	4.49e-21	HVMVAPTMGN	NQLTLSFQGEAYVFDSVSPEK	VQAVLLLLGG
3	AcJAZ3	101	2.52e-20	DQNVNKEGTN	EQLTIFYGGEVLVFDNISGEK	YEELIEMAKK
14	AcJAZ14	71	1.15e-19	QQQQQQQRAE	NKITIFYDGQICVCDVTEIQA	RAIISMARRE
9	AcJAZ9	72	1.15e-19	QQQQQQQRAE	NKITIFYDGQICVCDVTEIQA	RAIISMARRE
7	AcJAZ7	51	2.5e-19	CQEKQQQQQN	KQITIFYKGQICVCDITEIQA	RAIITMANQA
1	AcJAZ1	162	4.01e-19	SPRAAAEVPA	GQMTIFYDGKINVYDGVMPDK	ARAIMQLAAS
4	AcJAZ4	232	5.84e-19	APRNMPKSSL	AQLTIFYAGVVNVFDNVPLDK	AQELMLFASK
13	AcJAZ13	89	1.11e-18	ENPHFNGSEK	AQLTIFYGGEVLVFDDFSAGK	VEELMRMAKE
2	AcJAZ2	54	5.03e-18	PMSGHSAAAP	SQLTIFYNGAVSVYDAIPQEK	AQAIMLIAAA
5	AcJAZ5	84	2.99e-15	RVEAGDDTAT	SPLTIFYNGTVGVFELTHDKA	KNILRMAAEA
JAZ domain in pineapple JAZs
No.	Name	Start	p-value	Sequence in front of sites	Sites	Sequence after sites
12	AcJAZ12	161	1.67e-20	SSNPYNRRVN	FPHRVASLMRFREKRKERNF	DKKIRYTVRK
6	AcJAZ6	161	1.67e-20	SSNPYNRRVN	FPHRVASLMRFREKRKERNF	DKKIRYTVRK
3	AcJAZ3	167	1.03e-19	STMQTTASDM	PIARRNSLHRFLQKRKHRIN	SKAPYQTNVV
11	AcJAZ11	123	1.14e-19	SVTPEKQRIN	LPHRVASLMRFREKRKERNF	EKKIRYTVRK
10	AcJAZ10	168	1.14e-19	PINVDESMTA	PTSRIASLNRFREKRKERCF	DKKIRYAVRK
14	AcJAZ14	146	3.57e-19	NLQNSQLSNS	GLSMKRSLQRFLQKRKTRIN	AISPYNHR*
9	AcJAZ9	147	3.57e-19	NLQNSQLSNS	GLSMKRSLQRFLQKRKTRIN	AISPYNHR*
4	AcJAZ4	374	7.14e-19	TAATIMTRAV	PQARKASLARFLEKRKERMT	NAVPYACAKK
8	AcJAZ8	116	8.66e-19	YDDILRRTDI	PAKRIASLIRFREKRKERNF	DKKIRYTVRK
5	AcJAZ5	141	1.05e-18	DNEGLNGGEL	PIARRKSLQRFLERRKERLT	T*
1	AcJAZ1	266	1.54e-18	PPEREPETEG	PTSRKASLQRYLEKRKDRFK	GKRIVGGSSS
7	AcJAZ7	140	1.02e-17	VNPPPQLLNS	GLTMKRSLQRFLQKRKARLT	AAAAAPYDAR
2	AcJAZ2	156	1.44e-17	SSLCKLQAEL	PIARRHSLQRFLEKRRDRVS	MVVGEQSPIC
13	AcJAZ13	164	2.6e-17	RPAQAIASDI	PLVRRNSLHRFLAKRRERIN	TKAPYQLNYS

## Sheet: Pfam seach
Query	Pfam	Position(Independent E-value)		Description
AcJAZ1	tify	161..191(1.6e-14)		PF06200, tify domain
AcJAZ1	Jas_motif	266..285(2.3e-08)		PF09425, Jas motif
AcJAZ1	CCT	269..289(0.11)		PF06203, CCT motif
AcJAZ1	F-box_4	25..56(0.082)		PF15966, F-box
AcJAZ2	tify	51..83(1.1e-16)		PF06200, tify domain
AcJAZ2	Jas_motif	156..174(4.1e-10)		PF09425, Jas motif
AcJAZ3	Jas_motif	167..192(2.5e-12)		PF09425, Jas motif
AcJAZ3	tify	100..129(2.7e-11)		PF06200, tify domain
AcJAZ4	tify	231..261(2.7e-14)		PF06200, tify domain
AcJAZ4	Jas_motif	374..398(9.2e-13)		PF09425, Jas motif
AcJAZ4	CCT	377..402(0.062)		PF06203, CCT motif
AcJAZ4	FXR_C1	426..482(0.26)		PF16096, Fragile X-related 1 protein C-terminal region 2
AcJAZ5	tify	82..112(2.7e-12)		PF06200, tify domain
AcJAZ5	Jas_motif	141..161(1.1e-09)		PF09425, Jas motif
AcJAZ6	CCT	164..206(1.1e-14)		PF06203, CCT motif
AcJAZ6	GATA	238..275(2.9e-14)		PF00320, GATA zinc finger
AcJAZ6	tify	107..137(1.5e-11)		PF06200, tify domain
AcJAZ6	Jas_motif	164..186(1e-07)		PF09425, Jas motif
AcJAZ6	zf-Dof	256..280(0.051)		PF02701, Dof domain, zinc finger
AcJAZ7	tify	47..79(2.3e-11)		PF06200, tify domain
AcJAZ7	Jas_motif	144..166(1.1e-09)		PF09425, Jas motif
AcJAZ8	tify	52..84(1.1e-13)		PF06200, tify domain
AcJAZ8	GATA	190..226(3e-13)		PF00320, GATA zinc finger
AcJAZ8	CCT	119..160(3.5e-13)		PF06203, CCT motif
AcJAZ8	Jas_motif	116..141(6.8e-07)		PF09425, Jas motif
AcJAZ8	zf-Dof	209..230(0.18)		PF02701, Dof domain, zinc finger
AcJAZ9	tify	70..99(4.4e-11)		PF06200, tify domain
AcJAZ9	Jas_motif	151..171(6.8e-09)		PF09425, Jas motif
AcJAZ9	Fz	44..143(0.42)		PF01392, Fz domain
AcJAZ10	CCT	171..211(7.9e-15)		PF06203, CCT motif
AcJAZ10	GATA	243..278(4.7e-13)		PF00320, GATA zinc finger
AcJAZ10	tify	112..143(7.2e-13)		PF06200, tify domain
AcJAZ10	Jas_motif	170..193(7.1e-08)		PF09425, Jas motif
AcJAZ10	TFIIE-A_C	83..115(0.00061)		PF11521, C-terminal general transcription factor TFIIE alpha
AcJAZ11	CCT	126..157(1e-10)		PF06203, CCT motif
AcJAZ11	tify	98..118(2e-08)		PF06200, tify domain
AcJAZ11	Jas_motif	126..148(1.1e-07)		PF09425, Jas motif
AcJAZ12	tify	107..137(7.4e-12)		PF06200, tify domain
AcJAZ12	CCT	164..193(5.5e-10)		PF06203, CCT motif
AcJAZ12	Jas_motif	164..186(5.2e-08)		PF09425, Jas motif
AcJAZ13	tify	87..117(1.8e-15)		PF06200, tify domain
AcJAZ13	Jas_motif	164..189(1.1e-09)		PF09425, Jas motif
AcJAZ14	tify	69..98(4.4e-11)		PF06200, tify domain
AcJAZ14	Jas_motif	150..170(6.7e-09)		PF09425, Jas motif

## Sheet: Pfam descriptions
Pfam	Description	Annotation
tify	PF06200, tify domain	This short possible domain is found in a variety of plant motifs. Although previously known as the Zim domain this is now called the tify domain after its most conserved amino acids. TIFY proteins can be further classified into two groups depending on the presence (group I) or absence (group II) of a C2C2-GATA domain. Functional annotation of these proteins is still poor, but several screens reve…
Jas_motif	PF09425, Jas motif	This entry represents the Jas motif. The Jas motif can bind to jasmonate as a partially unwound helix. It can also bind to Myc proteins which are key mediators of josmonate signalling in plants.
CCT	PF06203, CCT motif	This short motif is found in a number of plant proteins. It is rich in basic amino acids and has been called a CCT motif after Co, Col and Toc1. The CCT motif is about 45 amino acids long and contains a putative nuclear localisation signal within the second half of the CCT motif. Toc1 mutants have been identified in this region.
F-box_4	PF15966, F-box	polypeptide_domain
FXR_C1	PF16096, Fragile X-related 1 protein C-terminal region 2	FXR_C1 is a small highly conserved region of the C-terminus of Fragile X-related proteins 1 and 2, FRX1, FRX2. The family is found in association with Pfam: PF05641, Pfam: PF00013. This family is immediately C-terminal to the core C terminal region, PF12235, and contains at least one block of RGG repeats that bind to G-quartet sequences in a wide variety of mRNAs.
GATA	PF00320, GATA zinc finger	This domain uses four cysteine residues to coordinate a zinc ion. This domain binds to DNA. Two GATA zinc fingers are found in the GATA transcription factors. However there are several proteins which only contain a single copy of the domain.
zf-Dof	PF02701, Dof domain, zinc finger	The Dof domain is a zinc finger DNA-binding domain, that shows resemblance to the Cys2 zinc finger.
Fz	PF01392, Fz domain	Also known as the CRD (cysteine rich domain), the C6 box in MuSK receptor. This domain of unknown function has been independently identified by several groups. The domain contains 10 conserved cysteines.
TFIIE-A_C	PF11521, C-terminal general transcription factor TFIIE alpha	TFIIE is compiled of two subunits, alpha and beta. This family of proteins are the C terminal domain of the alpha subunit of the protein which is the largest subunit and contains several functional domains which are important for basal transcription and cell growth. The C terminal end of the protein binds directly to the amino-terminal PH domain of p62/Tfb1 (of IIH) which is involved in the recru…
